# Supplementary material for: Bis(2,6-dimethyl­pyridinium) hexa­chlorido­platinate(IV)
Source: Acta Crystallogr Sect E Struct Rep Online. 2008 Aug 9;64(Pt 9):m1143–4. doi: 10.1107/S1600536808025257 (PMC2960473; doi:10.1107/S1600536808025257)
Supplement: Supplementary file 1 [file e-64-m1143-sup1.cif]

##############################################################################
###                                                                        ###
###        Electronic paper (Acta Crystallographica Section E)             ###
###                                                                        ###
##############################################################################
#                                                                            #
# This CIF contains the data in a paper accepted for publication in Acta     #
# Crystallographica Section E. It conforms to the requirements of Notes      #
# for Authors for Section E, and has been peer reviewed under the auspices   #
# of the IUCr Commission on Journals.                                        #
#                                                                            #
# Full details of the Crystallographic Information File format               #
# are given in the paper "The Crystallographic Information File (CIF):       #
# a New Standard Archive File for Crystallography" by S. R. Hall, F. H.      #
# Allen and I. D. Brown [Acta Cryst. (1991), A47, 655-685].                  #
#                                                                            #
# The current version of the core CIF dictionary is obtainable from          #
# ftp://ftp.iucr.org/pub/cif_core.dic. The current version number is 2.4.    #
#                                                                            #
# Software is freely available for graphical display of the structure(s) in  #
# this CIF.  For information consult the CIF home page http://www.iucr.org/  #
# cif/home.html                                                              #
#                                                                            #
# This file may be used for bona fide research purposes within the           #
# scientific community so long as proper attribution is given to the journal # 
# article from which it was obtained.                                        #
#                                                                            #
##############################################################################
                                             
data_I
_audit_creation_method     SHELXL-97
_chemical_name_systematic
;
Bis(2,6-dimethylpyridinium) hexachloridoplatinate(IV)
;
_chemical_name_common     ?
_chemical_formula_moiety     '2(C7 H10 N +), Cl6 Pt 2-'
_chemical_formula_sum     'C14 H20 Cl6 N2 Pt'
_chemical_formula_iupac     '(C7 H10 N)2 [Pt Cl6]'
_chemical_formula_weight     624.10
_chemical_melting_point     ?
_symmetry_cell_setting     monoclinic
_symmetry_space_group_name_H-M     'P 21/n'
_symmetry_space_group_name_Hall     '-P 2yn'
loop_
    _symmetry_equiv_pos_site_id
    _symmetry_equiv_pos_as_xyz
    1 x,y,z
    2 1/2-x,1/2+y,1/2-z
    3 -x,-y,-z
    4 1/2+x,1/2-y,1/2+z
_cell_length_a     9.9142(12)
_cell_length_b     9.6031(10)
_cell_length_c     11.3305(14)
_cell_angle_alpha     90.00
_cell_angle_beta     107.117(10)
_cell_angle_gamma     90.00
_cell_volume     1031.0(2)
_cell_formula_units_Z     2
_cell_measurement_reflns_used     1071
_cell_measurement_theta_min     2.40
_cell_measurement_theta_max     29.14
_cell_measurement_temperature     298(2)
_exptl_crystal_description     prism
_exptl_crystal_colour     orange
_exptl_crystal_size_max     0.48
_exptl_crystal_size_mid     0.45
_exptl_crystal_size_min     0.38
_exptl_crystal_density_diffrn     2.010
_exptl_crystal_density_meas     ?
_exptl_crystal_density_method     'not measured'
_exptl_crystal_F_000     596
_exptl_absorpt_coefficient_mu     7.581
_exptl_absorpt_correction_type     numerical
_exptl_absorpt_process_details     '(X-SHAPE and X-RED; Stoe & Cie, 2005)'
_exptl_absorpt_correction_T_min     0.41
_exptl_absorpt_correction_T_max     0.60
_exptl_special_details
;shape of crystal determined optically (X-SHAPE and X-RED; Stoe & Cie, 2005)
;
_diffrn_ambient_temperature     298(2)
_diffrn_radiation_type     MoK\a
_diffrn_radiation_wavelength     0.71073
_diffrn_radiation_source     'fine-focus sealed tube'
_diffrn_radiation_monochromator     graphite
_diffrn_measurement_device_type     'Bruker SMART CCD area-detector'
_diffrn_measurement_method     '\f and \w'
_diffrn_detector_area_resol_mean     ?
_diffrn_reflns_number     2756
_diffrn_reflns_av_R_equivalents     0.0939
_diffrn_reflns_av_sigmaI/netI     0.0814
_diffrn_reflns_theta_min     2.40
_diffrn_reflns_theta_max     29.14
_diffrn_reflns_theta_full     29.14
_diffrn_measured_fraction_theta_max     0.988
_diffrn_measured_fraction_theta_full     0.988
_diffrn_reflns_limit_h_min     -13
_diffrn_reflns_limit_h_max     13
_diffrn_reflns_limit_k_min     -12
_diffrn_reflns_limit_k_max     13
_diffrn_reflns_limit_l_min     -15
_diffrn_reflns_limit_l_max     15
_diffrn_standards_number     0
_diffrn_standards_interval_count     ?
_diffrn_standards_interval_time     ?
_diffrn_standards_decay_%     ?
_refine_special_details
;
 Refinement of F^2^ against ALL reflections.  The weighted R-factor wR and
 goodness of fit S are based on F^2^, conventional R-factors R are based
 on F, with F set to zero for negative F^2^. The threshold expression of
 F^2^ > 2sigma(F^2^) is used only for calculating R-factors(gt) etc. and is
 not relevant to the choice of reflections for refinement.  R-factors based
 on F^2^ are statistically about twice as large as those based on F, and R-
 factors based on ALL data will be even larger.
;
_reflns_number_total     2756
_reflns_number_gt     2387
_reflns_threshold_expression     I>2\s(I)
_refine_ls_structure_factor_coef     Fsqd
_refine_ls_matrix_type     full
_refine_ls_R_factor_all     0.0731
_refine_ls_R_factor_gt     0.0689
_refine_ls_wR_factor_gt     0.1826
_refine_ls_wR_factor_ref     0.1892
_refine_ls_goodness_of_fit_ref     1.097
_refine_ls_restrained_S_all     1.097
_refine_ls_number_reflns     2756
_refine_ls_number_parameters     111
_refine_ls_number_restraints     0
_refine_ls_hydrogen_treatment     mixed
_refine_ls_weighting_scheme     calc
_refine_ls_weighting_details
         'calc w=1/[\s^2^(Fo^2^)+(0.1499P)^2^+0.5352P] where P=(Fo^2^+2Fc^2^)/3'
_atom_sites_solution_hydrogens     geom
_atom_sites_solution_primary     direct
_atom_sites_solution_secondary     difmap
_refine_ls_shift/su_max     0.019
_refine_ls_shift/su_mean     0.001
_refine_diff_density_max     1.822
_refine_diff_density_min     -1.092
_refine_ls_extinction_method     'SHELXTL (Sheldrick, 2008)'
_refine_ls_extinction_coef     0.029(3)
_refine_ls_extinction_expression
                                  'Fc^*^=kFc[1+0.001xFc^2^\l^3^/sin(2\q)]^-1/4^'
loop_
    _atom_type_symbol
    _atom_type_description
    _atom_type_scat_dispersion_real
    _atom_type_scat_dispersion_imag
    _atom_type_scat_source
    'C' 'C' 0.0033 0.0016
                         'International Tables Vol C Tables 4.2.6.8 and 6.1.1.4'
    'H' 'H' 0.0000 0.0000
                         'International Tables Vol C Tables 4.2.6.8 and 6.1.1.4'
    'N' 'N' 0.0061 0.0033
                         'International Tables Vol C Tables 4.2.6.8 and 6.1.1.4'
    'Pt' 'Pt' -1.7033 8.3905
                         'International Tables Vol C Tables 4.2.6.8 and 6.1.1.4'
    'Cl' 'Cl' 0.1484 0.1585
                         'International Tables Vol C Tables 4.2.6.8 and 6.1.1.4'
_computing_data_collection     'SMART (Bruker, 1998)'
_computing_cell_refinement     'SAINT (Bruker, 1998)'
_computing_data_reduction     'SAINT (Bruker, 1998)'
_computing_structure_solution     'SHELXTL (Sheldrick, 2008)'
_computing_structure_refinement     'SHELXTL (Sheldrick, 2008)'
_computing_molecular_graphics     'ORTEP-3 for Windows (Farrugia, 1997)'
_computing_publication_material     'WinGX (Farrugia, 1999)'
loop_
    _atom_site_type_symbol
    _atom_site_label
    _atom_site_fract_x
    _atom_site_fract_y
    _atom_site_fract_z
    _atom_site_U_iso_or_equiv
    _atom_site_adp_type
    _atom_site_calc_flag
    _atom_site_refinement_flags
    _atom_site_occupancy
    _atom_site_disorder_assembly
    _atom_site_disorder_group
    Pt Pt1 0.0000 0.5000 0.0000 0.0265(2) Uani d S 1 . .
    Cl Cl1 0.14887(17) 0.56949(18) -0.11435(15) 0.0411(4) Uani d . 1 . .
    Cl Cl2 0.0667(2) 0.6927(2) 0.12679(17) 0.0504(5) Uani d . 1 . .
    Cl Cl3 -0.18455(17) 0.6275(2) -0.12863(15) 0.0486(5) Uani d . 1 . .
    N N1 0.3768(6) 0.8089(7) 0.1075(5) 0.0409(12) Uani d . 1 . .
    H H1D 0.348(8) 0.822(8) 0.170(7) 0.029(17) Uiso d . 1 . .
    C C1 0.5069(11) 0.6118(11) 0.2190(9) 0.069(2) Uani d . 1 . .
    H H1A 0.4229 0.5663 0.2249 0.082 Uiso calc R 1 . .
    H H1B 0.5475 0.6653 0.2924 0.082 Uiso calc R 1 . .
    H H1C 0.5735 0.5431 0.2100 0.082 Uiso calc R 1 . .
    C C2 0.4710(8) 0.7054(9) 0.1103(8) 0.0503(18) Uani d . 1 . .
    C C3 0.5217(11) 0.6928(17) 0.0112(9) 0.062(3) Uani d . 1 . .
    H H3 0.5875 0.6241 0.0104 0.074 Uiso calc R 1 . .
    C C4 0.4756(12) 0.7819(14) -0.0875(10) 0.076(3) Uani d . 1 . .
    H H4 0.5090 0.7727 -0.1557 0.091 Uiso calc R 1 . .
    C C5 0.3790(11) 0.8854(11) -0.0849(7) 0.064(3) Uani d . 1 . .
    H H5 0.3482 0.9462 -0.1513 0.077 Uiso calc R 1 . .
    C C6 0.3278(8) 0.8987(8) 0.0163(7) 0.0472(16) Uani d . 1 . .
    C C7 0.224(2) 1.0036(8) 0.033(2) 0.071(5) Uani d . 1 . .
    H H7A 0.1375 0.9938 -0.0325 0.085 Uiso calc R 1 . .
    H H7B 0.2617 1.0955 0.0302 0.085 Uiso calc R 1 . .
    H H7C 0.2072 0.9892 0.1109 0.085 Uiso calc R 1 . .
loop_
    _atom_site_aniso_label
    _atom_site_aniso_U_11
    _atom_site_aniso_U_22
    _atom_site_aniso_U_33
    _atom_site_aniso_U_12
    _atom_site_aniso_U_13
    _atom_site_aniso_U_23
    C1 0.057(5) 0.061(5) 0.073(6) 0.009(4) -0.003(4) -0.008(4)
    C2 0.034(3) 0.053(4) 0.060(4) -0.009(3) 0.009(3) -0.022(3)
    C3 0.046(4) 0.071(7) 0.076(7) -0.015(5) 0.028(4) -0.031(5)
    C4 0.069(6) 0.111(9) 0.061(5) -0.038(6) 0.041(5) -0.029(6)
    C5 0.067(5) 0.086(6) 0.036(3) -0.035(5) 0.011(4) 0.001(4)
    C6 0.040(3) 0.051(4) 0.044(3) -0.013(3) 0.003(3) 0.001(3)
    C7 0.060(10) 0.054(8) 0.092(15) -0.002(3) 0.011(10) 0.016(4)
    N1 0.039(3) 0.053(3) 0.034(2) -0.005(2) 0.016(2) -0.007(2)
    Pt1 0.0244(3) 0.0322(3) 0.0223(3) -0.00137(8) 0.00597(18) 0.00008(7)
    Cl1 0.0382(8) 0.0514(9) 0.0389(8) -0.0048(6) 0.0196(6) 0.0033(6)
    Cl2 0.0563(10) 0.0491(9) 0.0502(9) -0.0189(7) 0.0224(8) -0.0207(7)
    Cl3 0.0365(8) 0.0688(11) 0.0390(8) 0.0165(7) 0.0087(6) 0.0169(7)
_geom_special_details
;
All e.s.d.'s (except the e.s.d. in the dihedral angle between two l.s. planes)
are estimated using the full covariance matrix. The cell e.s.d.'s are taken
into account individually in the estimation of e.s.d.'s in distances, angles
and torsion angles; correlations between e.s.d.'s in cell parameters are
only used when they are defined by crystal symmetry. An approximate (isotropic)
treatment of cell e.s.d.'s is used for estimating e.s.d.'s involving l.s.
planes.
;
loop_
    _geom_bond_atom_site_label_1
    _geom_bond_atom_site_label_2
    _geom_bond_site_symmetry_2
    _geom_bond_distance
    _geom_bond_publ_flag
    Pt1 Cl2 . 2.3161(16) yes
    Pt1 Cl2 3_565 2.3161(16) ?
    Pt1 Cl3 3_565 2.3239(16) ?
    Pt1 Cl3 . 2.3239(16) yes
    Pt1 Cl1 3_565 2.3298(14) ?
    Pt1 Cl1 . 2.3298(14) yes
    N1 H1D . 0.85(7) ?
    C1 C2 . 1.480(14) ?
    C1 H1A . 0.9600 ?
    C1 H1B . 0.9600 ?
    C1 H1C . 0.9600 ?
    C2 N1 . 1.357(10) ?
    C2 C3 . 1.365(11) ?
    C3 C4 . 1.374(19) ?
    C3 H3 . 0.9300 ?
    C4 C5 . 1.387(18) ?
    C4 H4 . 0.9300 ?
    C5 C6 . 1.390(12) ?
    C5 H5 . 0.9300 ?
    C6 N1 . 1.323(10) ?
    C6 C7 . 1.49(2) ?
    C7 H7A . 0.9600 ?
    C7 H7B . 0.9600 ?
    C7 H7C . 0.9600 ?
loop_
    _geom_angle_atom_site_label_1
    _geom_angle_atom_site_label_2
    _geom_angle_atom_site_label_3
    _geom_angle_site_symmetry_1
    _geom_angle_site_symmetry_3
    _geom_angle
    _geom_angle_publ_flag
    Cl1 Pt1 Cl1 3_565 . 180.00(8) ?
    Cl2 Pt1 Cl1 . 3_565 89.75(6) ?
    Cl2 Pt1 Cl1 3_565 3_565 90.25(6) ?
    Cl2 Pt1 Cl1 . . 90.25(6) yes
    Cl2 Pt1 Cl1 3_565 . 89.75(6) yes
    Cl2 Pt1 Cl2 . 3_565 180.00(6) ?
    Cl2 Pt1 Cl3 . 3_565 90.20(8) yes
    Cl2 Pt1 Cl3 3_565 3_565 89.80(8) ?
    Cl2 Pt1 Cl3 . . 89.80(8) yes
    Cl2 Pt1 Cl3 3_565 . 90.20(8) ?
    Cl3 Pt1 Cl1 3_565 3_565 90.63(6) ?
    Cl3 Pt1 Cl1 . 3_565 89.37(6) yes
    Cl3 Pt1 Cl3 3_565 . 180.0 ?
    Cl3 Pt1 Cl1 3_565 . 89.37(6) ?
    Cl3 Pt1 Cl1 . . 90.63(6) yes
    C6 N1 C2 . . 126.0(7) ?
    C6 N1 H1D . . 115(5) ?
    C2 N1 H1D . . 119(5) ?
    C2 C1 H1A . . 109.5 ?
    C2 C1 H1B . . 109.5 ?
    H1A C1 H1B . . 109.5 ?
    C2 C1 H1C . . 109.5 ?
    H1A C1 H1C . . 109.5 ?
    H1B C1 H1C . . 109.5 ?
    N1 C2 C3 . . 117.6(10) ?
    N1 C2 C1 . . 117.4(8) ?
    C3 C2 C1 . . 125.0(10) ?
    C2 C3 C4 . . 120.0(12) ?
    C2 C3 H3 . . 120.0 ?
    C4 C3 H3 . . 120.0 ?
    C3 C4 C5 . . 119.7(9) ?
    C3 C4 H4 . . 120.2 ?
    C5 C4 H4 . . 120.2 ?
    C4 C5 C6 . . 120.4(9) ?
    C4 C5 H5 . . 119.8 ?
    C6 C5 H5 . . 119.8 ?
    N1 C6 C5 . . 116.4(8) ?
    N1 C6 C7 . . 116.9(11) ?
    C5 C6 C7 . . 126.7(12) ?
    C6 C7 H7A . . 109.5 ?
    C6 C7 H7B . . 109.5 ?
    H7A C7 H7B . . 109.5 ?
    C6 C7 H7C . . 109.5 ?
    H7A C7 H7C . . 109.5 ?
    H7B C7 H7C . . 109.5 ?
loop_
    _geom_torsion_atom_site_label_1
    _geom_torsion_atom_site_label_2
    _geom_torsion_atom_site_label_3
    _geom_torsion_atom_site_label_4
    _geom_torsion_site_symmetry_1
    _geom_torsion_site_symmetry_2
    _geom_torsion_site_symmetry_3
    _geom_torsion_site_symmetry_4
    _geom_torsion
    _geom_torsion_publ_flag
    N1 C2 C3 C4 . . . . -1.0(14) ?
    C1 C2 C3 C4 . . . . 176.8(10) ?
    C2 C3 C4 C5 . . . . 0.9(15) ?
    C3 C4 C5 C6 . . . . -0.5(14) ?
    C4 C5 C6 N1 . . . . 0.3(11) ?
    C4 C5 C6 C7 . . . . -179.9(12) ?
    C5 C6 N1 C2 . . . . -0.5(11) ?
    C7 C6 N1 C2 . . . . 179.7(10) ?
    C3 C2 N1 C6 . . . . 0.8(11) ?
    C1 C2 N1 C6 . . . . -177.1(7) ?
loop_
    _geom_hbond_atom_site_label_D
    _geom_hbond_atom_site_label_H
    _geom_hbond_atom_site_label_A
    _geom_hbond_site_symmetry_A
    _geom_hbond_distance_DH
    _geom_hbond_distance_HA
    _geom_hbond_distance_DA
    _geom_hbond_angle_DHA
    _geom_hbond_publ_flag
    N1 H1D Cl3 4_565 0.85(8) 2.45(8) 3.279(6) 168(7) yes
    C1 H1B Cl1 4_565 0.9600 2.8300 3.654(11) 145.00 yes
    C4 H4 Cl2 4_564 0.9300 2.7100 3.616(11) 165.00 yes
data_global
_journal_date_recd_electronic     2008-08-03
_journal_date_accepted     2008-08-05
_journal_name_full     'Acta Crystallographica, Section E'
_journal_year     2008
_journal_volume     64
_journal_issue      9
_journal_page_first     m1143
_journal_page_last     m1144
_journal_paper_category     QM
_journal_coeditor_code     HK2508
_publ_contact_author
;
  'Khavasi, Hamid Reza'
   Department of Chemistry
   Shahid Beheshti University
   Tehran 1983963113
   Iran
;
_publ_contact_author_email     'h-khavasi@sbu.ac.ir'
_publ_contact_author_fax     '0098 021 22403041'
_publ_contact_author_phone     '0098 021 22401765'
_publ_section_title
;
Bis(2,6-dimethylpyridinium) hexachloridoplatinate(IV)
;
loop_
    _publ_author_name
    _publ_author_address
    'Amani, Vahid'
;      Department of Chemistry,
       Shahid Beheshti University,
       Tehran 1983963113
       Iran
;
    'Rahimi, Rahmatollah'
;      College of Chemistry,
       Iran University of Science and Technology,
       Tehran 16846-13114
       Iran
;
    'Khavasi, Hamid Reza'
;      Department of Chemistry,
       Shahid Beheshti University,
       Tehran 1983963113
       Iran
;
