# Supplementary material for: Bis(2,6-dimethyl­pyridinium) hexa­chlorido­platinate(IV)
Source: Acta Crystallogr Sect E Struct Rep Online. 2008 Aug 9;64(Pt 9):m1143–4. doi: 10.1107/S1600536808025257 (PMC2960473; doi:10.1107/S1600536808025257)
Supplement: Supplementary file 2 [file e-64-m1143-Isup2.hkl]

#
# h,k,l, Fc-squared, Fo-squared, sigma(Fo-squared) and status flag
#
data_I
_shelx_title ' PTCL6+COLLIDINE KHAVASI'
_shelx_refln_list_code          4
_shelx_F_calc_maximum      181.47
_exptl_crystal_F_000      1744.00
_reflns_d_resolution_high  0.7297
 
loop_
 _symmetry_equiv_pos_as_xyz
 'x, y, z'
 '-x+1/2, y+1/2, -z+1/2'
 '-x, -y, -z'
 'x-1/2, -y-1/2, z-1/2'
 
_cell_length_a     9.9142
_cell_length_b     9.6031
_cell_length_c    11.3305
_cell_angle_alpha  90.000
_cell_angle_beta  107.117
_cell_angle_gamma  90.000
 
_shelx_F_squared_multiplier     1.000
 
loop_
 _refln_index_h
 _refln_index_k
 _refln_index_l
 _refln_F_squared_calc
 _refln_F_squared_meas
 _refln_F_squared_sigma
 _refln_observed_status
   4   0   0     8471.24    11730.58     44.64 o
   8   0   0     3152.61     3721.49     22.04 o
  10   0   0     1915.72     2009.11     17.68 o
  12   0   0     1549.77     1333.97     16.65 o
   2   1   0      280.23      390.64     15.78 o
   3   1   0      782.05     1038.30     17.22 o
   4   1   0     3112.20     4018.09     26.02 o
   5   1   0    10428.40    14002.69     40.71 o
   6   1   0        1.76      -10.09     10.09 o
   7   1   0     8752.60    10551.60     35.98 o
   8   1   0        5.69       16.57     10.24 o
   9   1   0     1597.91     1794.79     15.76 o
  10   1   0        4.51        4.93     10.45 o
  11   1   0     2041.24     1938.81     18.01 o
  12   1   0      202.64      169.47     10.11 o
   0   2   0    11480.72    17850.47     85.30 o
   1   2   0     1924.24     2527.40     30.53 o
   2   2   0     1570.11     1973.42     20.30 o
   3   2   0      691.12      776.88     13.98 o
   4   2   0     8131.44    11592.63     37.65 o
   5   2   0      306.42      428.87     11.39 o
   6   2   0    10759.87    14717.35     38.62 o
   7   2   0      341.93      346.95     10.88 o
   8   2   0     5786.17     6427.45     28.46 o
   9   2   0      171.57      175.70     11.24 o
  10   2   0     2192.37     2155.22     16.90 o
  11   2   0      176.94      178.90      9.54 o
  12   2   0     1366.96     1197.24     17.14 o
   1   3   0     6513.09     8714.75     43.25 o
   2   3   0        2.28        8.36      8.48 o
   3   3   0    25913.63    40680.09     75.87 o
   4   3   0       14.55       40.62      7.59 o
   5   3   0    10474.42    14356.23     37.99 o
   6   3   0      921.37     1109.07     14.47 o
   7   3   0     9554.89    10766.09     36.95 o
   8   3   0      211.64      208.78     12.21 o
   9   3   0     4056.85     4102.27     24.44 o
  10   3   0      151.99      144.78     12.05 o
  11   3   0     1173.10      928.28     15.59 o
  12   3   0       89.57       75.74     13.03 o
   0   4   0     5406.80     7345.12     36.52 o
   1   4   0      472.49      603.11     14.09 o
   2   4   0    18327.04    27612.68     60.01 o
   3   4   0       65.65      106.46      9.15 o
   4   4   0    14002.68    20120.55     44.49 o
   5   4   0     2193.08     2593.99     15.60 o
   6   4   0     2945.02     3673.20     17.70 o
   7   4   0        3.48       -0.18      7.20 o
   8   4   0     4950.33     5792.65     21.45 o
   9   4   0      351.25      367.99     17.07 o
  10   4   0     1389.36     1353.27     22.94 o
  11   4   0        4.25        6.93      7.76 o
  12   4   0      764.91      741.92     11.43 o
   1   5   0    11381.20    14835.79     46.12 o
   2   5   0     1200.08     1451.55     15.20 o
   3   5   0    18430.12    25648.53     50.94 o
   4   5   0     1357.99     1605.59     15.09 o
   5   5   0     2273.85     3026.23     18.08 o
   6   5   0       95.77      151.08      7.77 o
   7   5   0     2317.07     2981.26     15.89 o
   8   5   0      200.81      251.83      8.28 o
   9   5   0     2180.55     2629.72     17.59 o
  10   5   0       38.67       56.96     11.05 o
  11   5   0     1070.90     1173.88     14.88 o
  12   5   0        3.63       -0.60      8.45 o
   0   6   0     7648.96     8349.41     33.64 o
   1   6   0     1596.52     1971.18     17.19 o
   2   6   0     9018.77    10830.07     36.57 o
   3   6   0      141.95      145.64      9.84 o
   4   6   0     6836.92     8682.27     28.05 o
   5   6   0       14.20       10.75     10.09 o
   6   6   0     1661.97     2021.96     13.75 o
   7   6   0      416.06      504.50     11.50 o
   8   6   0     1728.43     2026.19     13.82 o
   9   6   0       67.90       82.64     10.87 o
  10   6   0     1661.00     1910.64     16.33 o
  11   6   0       46.83       35.10      8.18 o
   1   7   0     3349.29     3588.50     22.35 o
   2   7   0      445.79      456.43     10.86 o
   3   7   0     5856.50     5453.56     27.55 o
   4   7   0        1.99       -7.05      7.05 o
   5   7   0     4703.49     5801.61     23.06 o
   6   7   0      114.46      156.74     10.43 o
   7   7   0     2004.14     2328.85     14.34 o
   8   7   0       13.31       14.87     10.33 o
   9   7   0     1669.05     1998.38     16.15 o
  10   7   0      116.01      152.82     11.80 o
   0   8   0     2083.96     2226.82     18.04 o
   1   8   0        5.82       13.50      9.14 o
   2   8   0     1853.78     1894.95     16.15 o
   3   8   0       67.72       59.19      8.75 o
   4   8   0     4834.55     5859.69     23.80 o
   5   8   0        6.75       15.98      7.44 o
   6   8   0     2830.62     3298.56     16.68 o
   7   8   0       41.59       62.88      7.29 o
   8   8   0     1199.31     1442.84     14.72 o
   9   8   0       43.51       35.93      8.03 o
  10   8   0     1508.25     1599.04     13.95 o
   1   9   0     2300.27     2230.43     18.28 o
   2   9   0      361.81      340.48      9.52 o
   3   9   0     2660.41     2466.29     18.68 o
   4   9   0        4.07       21.29     10.60 o
   5   9   0     2377.82     2786.23     17.59 o
   6   9   0       23.80       25.51      7.65 o
   7   9   0      942.63     1067.90     11.42 o
   8   9   0       22.12      -10.93     10.93 o
   9   9   0      772.52      917.89     14.40 o
   0  10   0     3716.24     3160.48     20.96 o
   1  10   0      225.76      199.90     10.77 o
   2  10   0     2690.77     2332.36     18.88 o
   3  10   0       36.44       30.11      9.02 o
   4  10   0     2007.14     2354.68     17.17 o
   5  10   0       49.55       84.48     10.90 o
   6  10   0      818.42      949.39     13.66 o
   7  10   0       14.56       35.90     10.99 o
   8  10   0      618.51      715.76     13.88 o
   1  11   0     1602.39     1273.29     14.22 o
   2  11   0       75.94       52.05     10.22 o
   3  11   0     1204.97     1054.22     16.20 o
   4  11   0       95.56      106.61     11.32 o
   5  11   0      493.62      502.75      9.92 o
   6  11   0       13.93       29.06     10.93 o
   7  11   0      514.48      583.99     13.36 o
   0  12   0      659.27      528.13     12.96 o
   1  12   0       10.46       10.60     10.12 o
   2  12   0      612.04      483.22     12.89 o
   3  12   0        4.46        9.50     12.15 o
   4  12   0      510.33      604.90     13.51 o
   5  12   0       41.12       33.96      8.45 o
   1  13   0      462.20      372.01     12.94 o
   2  13   0        0.94      -11.77     11.77 o
 -13   0   1     1530.63     1135.29     16.52 o
 -11   0   1     2375.98     2346.99     18.45 o
  -9   0   1      428.89      523.83      9.59 o
  -7   0   1     6164.49     7330.87     29.60 o
  -3   0   1     4551.99     5217.14     34.95 o
  -1   0   1    30484.63    28792.98    163.75 o
   3   0   1     3243.01     4664.39     30.43 o
   5   0   1     6732.59     9496.66     35.97 o
   7   0   1     2394.62     2956.27     18.64 o
   9   0   1     3752.29     4404.28     23.48 o
  11   0   1     1598.20     1449.83     14.40 o
 -13   1   1       66.31       46.75     11.41 o
 -12   1   1     2321.71     2019.50     18.46 o
 -11   1   1        6.11        3.61     10.33 o
 -10   1   1     1523.30     1556.10     16.13 o
  -9   1   1      130.26      131.08      8.85 o
  -8   1   1     2690.24     2840.40     19.85 o
  -7   1   1      219.75      235.42     11.19 o
  -6   1   1    18532.51    24800.66     53.57 o
  -5   1   1     1080.93     1154.28     14.92 o
  -4   1   1    11682.87    14160.98     49.29 o
  -3   1   1      448.78      507.41     13.73 o
  -2   1   1    24290.60    33059.11    101.77 o
  -1   1   1     2349.70     2418.15     32.78 o
   0   1   1    32476.98    25909.91    148.77 o
   1   1   1      589.06      720.00     21.15 o
   3   1   1     9435.67    14931.57     48.40 o
   4   1   1     9184.97    14584.29     43.85 o
   5   1   1      391.96      492.75     12.31 o
   6   1   1     7571.06    10062.95     35.56 o
   7   1   1      621.69      719.69     13.55 o
   8   1   1     4614.70     5620.57     26.22 o
   9   1   1       71.00       72.01      9.05 o
  10   1   1     2737.93     2802.80     18.72 o
  11   1   1       65.09       50.40      8.84 o
  12   1   1      870.06      742.14     14.83 o
 -13   2   1     1064.42      788.31     16.14 o
 -12   2   1      116.89      110.21     12.49 o
 -11   2   1     1973.26     1768.81     17.58 o
 -10   2   1       15.74       10.69      8.57 o
  -9   2   1     3953.80     3928.92     22.83 o
  -8   2   1       16.39       21.38      9.83 o
  -7   2   1     9219.40    10427.56     34.66 o
  -6   2   1       74.80       77.41      8.94 o
  -5   2   1    16134.56    21369.54     49.00 o
  -4   2   1       34.56       61.94      9.41 o
  -3   2   1     5324.47     6183.18     38.30 o
  -2   2   1      189.16      223.91     12.60 o
  -1   2   1    18856.67    24361.47     84.05 o
   0   2   1       56.63       57.59     10.11 o
   4   2   1     2662.03     3681.10     25.36 o
   5   2   1    11353.11    16880.84     42.22 o
   6   2   1     2263.89     2740.09     19.60 o
   7   2   1     9733.96    12450.81     39.19 o
   8   2   1      184.14      192.34      9.51 o
   9   2   1     4659.75     5082.52     25.69 o
  10   2   1       28.53       46.80     10.54 o
  11   2   1      908.87      871.82     15.62 o
  12   2   1       97.71       90.65     12.58 o
 -12   3   1     1105.62      978.22     16.39 o
 -11   3   1       45.66       45.28     10.48 o
 -10   3   1     3139.49     2906.02     20.12 o
  -9   3   1        5.85        1.16     11.02 o
  -8   3   1     6824.69     7097.69     30.95 o
  -7   3   1        7.39       23.83      9.17 o
  -6   3   1     6689.80     7996.75     31.23 o
  -5   3   1      369.67      405.01     10.47 o
  -4   3   1     7200.76     9016.46     31.90 o
  -3   3   1      359.09      321.96      9.91 o
  -2   3   1     3829.73      734.93     12.59 o
  -1   3   1     3731.58     4412.67     30.72 o
   0   3   1     5665.32     7050.37     39.76 o
   1   3   1     1244.45     1174.72     18.44 o
   3   3   1      365.73      498.87     12.52 o
   4   3   1     4919.10     5862.75     32.33 o
   5   3   1     2738.82     3268.46     25.96 o
   6   3   1     8097.97     9849.47     40.23 o
   7   3   1      115.10      121.75     12.73 o
   8   3   1     6272.64     7227.68     33.44 o
   9   3   1      406.01      438.24     14.71 o
  10   3   1     1097.53     1113.42     15.59 o
  11   3   1       83.69       77.98     11.98 o
  12   3   1      867.33      688.13     17.08 o
 -12   4   1        7.99       32.55     11.08 o
 -11   4   1     1023.05     1032.10     11.72 o
 -10   4   1      105.11      116.34     11.03 o
  -9   4   1     4634.40     5364.85     22.77 o
  -8   4   1       33.29       21.51     10.51 o
  -7   4   1     3175.77     3810.65     19.38 o
  -6   4   1      345.37      363.33     10.97 o
  -5   4   1     7156.19     9068.07     29.10 o
  -4   4   1     2167.29     2560.50     16.93 o
  -3   4   1    14940.18    19476.97     47.28 o
  -2   4   1      412.44      512.33     12.17 o
  -1   4   1     8924.04    11190.52     42.98 o
   0   4   1     2119.24     2498.87     21.56 o
   1   4   1    14846.52    11147.55     53.75 o
   2   4   1      162.73      188.44     12.12 o
   3   4   1     8326.33    11932.72     35.53 o
   4   4   1     1241.31     1630.16     13.55 o
   5   4   1     3803.02     4907.37     22.14 o
   6   4   1      184.46      232.28      8.17 o
   7   4   1     5344.01     6067.10     36.12 o
   8   4   1      440.31      417.21     15.67 o
   9   4   1     1694.93     1672.87     19.59 o
  10   4   1       36.11       42.23     13.92 o
  11   4   1      941.78      869.13     20.76 o
  12   4   1        9.52       26.85     11.86 o
 -12   5   1      558.67      626.17     13.36 o
 -11   5   1       92.07       85.30      8.10 o
 -10   5   1     1468.31     1642.47     15.17 o
  -9   5   1       13.54       29.33     10.45 o
  -8   5   1     2507.29     2785.92     15.62 o
  -7   5   1      374.23      436.45     11.26 o
  -6   5   1     2149.96     2520.17     14.77 o
  -5   5   1     1241.24     1556.82     14.61 o
  -4   5   1    13274.64    16740.94     39.36 o
  -3   5   1       66.53       64.70     10.55 o
  -2   5   1    24066.05    29366.70     60.37 o
  -1   5   1      768.01      875.13     14.00 o
   0   5   1     9957.42    13016.45     44.43 o
   1   5   1      396.82      403.40     10.90 o
   2   5   1    11385.43    11761.13     43.03 o
   3   5   1        0.14        2.45      8.93 o
   4   5   1     5170.76     6933.95     25.41 o
   5   5   1        0.89      123.60     10.36 o
   6   5   1     5075.95     6599.36     24.27 o
   7   5   1      181.09      207.64      8.13 o
   8   5   1     2030.00     2628.97     17.22 o
   9   5   1        5.89       28.73      7.41 o
  10   5   1     1352.27     1373.28     12.68 o
  11   5   1        2.40       20.37      8.15 o
 -11   6   1     1053.35     1150.11     14.88 o
 -10   6   1       72.26      104.59      7.89 o
  -9   6   1     2219.58     2736.70     17.68 o
  -8   6   1      471.58      479.12     11.90 o
  -7   6   1     1901.37     2409.99     16.28 o
  -6   6   1      131.33      155.58      8.85 o
  -5   6   1     3833.32     4701.07     20.16 o
  -4   6   1      198.24      317.22      9.37 o
  -3   6   1    10494.40    12884.12     39.55 o
  -2   6   1      565.82      659.68     11.33 o
  -1   6   1    11778.21    14275.05     42.67 o
   0   6   1      361.74      371.52     11.58 o
   1   6   1     4405.88     4991.80     27.08 o
   2   6   1      807.40      778.75     15.00 o
   3   6   1     4740.55     5906.25     30.52 o
   4   6   1       17.64       33.51     10.18 o
   5   6   1     6178.03     8017.20     24.87 o
   6   6   1       36.42       39.58      7.50 o
   7   6   1     1722.31     2203.22     16.04 o
   8   6   1      211.71      259.06      8.55 o
   9   6   1     1331.77     1540.33     15.37 o
  10   6   1       24.89       25.36      8.06 o
  11   6   1     1628.09     1651.82     16.89 o
 -11   7   1       35.48       20.91      8.48 o
 -10   7   1     1670.22     1790.57     13.85 o
  -9   7   1       28.62       62.15     10.84 o
  -8   7   1     2497.25     2854.35     15.62 o
  -7   7   1      108.32      119.12     10.61 o
  -6   7   1     2873.61     3529.03     16.80 o
  -5   7   1        0.72       15.14      7.97 o
  -4   7   1     2469.19     3223.08     18.47 o
  -3   7   1       27.89       25.45     10.45 o
  -2   7   1     6156.81     6875.14     28.19 o
  -1   7   1        5.37        5.55      8.30 o
   0   7   1     3102.14     3731.08     22.45 o
   1   7   1      414.78      420.31     11.78 o
   2   7   1     2544.65     2195.50     18.33 o
   3   7   1       59.70       71.53     11.02 o
   4   7   1     6640.22     9048.15     28.19 o
   5   7   1       55.84       74.96     10.76 o
   6   7   1     3443.35     4260.10     18.33 o
   7   7   1      116.00      125.73     10.67 o
   8   7   1      787.05     1002.99     13.42 o
   9   7   1      106.13      124.49      8.07 o
  10   7   1     1626.06     1711.55     14.15 o
 -10   8   1        4.86       11.02      8.09 o
  -9   8   1     1617.81     1763.41     15.96 o
  -8   8   1      109.08       95.75     11.00 o
  -7   8   1     2262.35     2610.50     17.20 o
  -6   8   1        8.88       25.77     10.24 o
  -5   8   1     2382.14     2806.36     17.43 o
  -4   8   1       64.58       81.98     10.10 o
  -3   8   1     2180.23     2488.14     18.92 o
  -2   8   1       15.62       36.56      9.80 o
  -1   8   1     4143.72     4744.50     24.30 o
   0   8   1       10.06       16.96      9.86 o
   1   8   1     2078.49     1980.93     16.79 o
   2   8   1      337.14      319.77      9.88 o
   3   8   1     5201.98     5054.88     25.85 o
   4   8   1       14.03       59.28     10.87 o
   5   8   1     6199.74     7415.66     23.88 o
   6   8   1        8.89      -10.27     10.27 o
   7   8   1     1001.75     1145.22     11.04 o
   8   8   1       39.33       51.70     10.63 o
   9   8   1     1296.74     1504.80     15.50 o
  -9   9   1       42.48       24.37      8.21 o
  -8   9   1     1120.97     1259.17     12.18 o
  -7   9   1      305.74      342.50      8.95 o
  -6   9   1     1698.05     1904.53     15.74 o
  -5   9   1       13.21       13.95     10.24 o
  -4   9   1     2195.14     2364.62     23.68 o
  -3   9   1       61.98       47.14      8.04 o
  -2   9   1     3688.03     3481.12     20.81 o
  -1   9   1      186.12      183.48     10.65 o
   0   9   1     2050.30     2003.26     17.33 o
   1   9   1      465.08      401.86     12.44 o
   2   9   1     2598.84     2021.30     17.74 o
   3   9   1      172.62      128.81     11.18 o
   4   9   1     3802.15     4749.11     21.83 o
   5   9   1        1.72       -7.53      7.67 o
   6   9   1     1248.34     1441.73     12.26 o
   7   9   1        2.18        4.18      7.70 o
   8   9   1      606.56      695.29     13.34 o
   9   9   1       19.36       51.79     11.47 o
  -8  10   1      103.16      101.32      8.34 o
  -7  10   1      562.03      662.31     12.65 o
  -6  10   1       23.17       40.41      7.56 o
  -5  10   1     1456.09     1627.56     13.09 o
  -4  10   1       32.15       66.78     13.71 o
  -3  10   1     2822.98     2570.39     20.72 o
  -2  10   1      204.35      183.44     10.74 o
  -1  10   1     2326.80     2188.12     18.22 o
   0  10   1        0.21       19.44      9.68 o
   1  10   1     1408.13     1265.74     15.30 o
   2  10   1      130.00      102.82     11.09 o
   3  10   1     1676.32     1611.96     17.98 o
   4  10   1        3.33      -10.93     10.93 o
   5  10   1      792.55     1004.37     11.47 o
   6  10   1        8.60       -0.18     10.81 o
   7  10   1      370.31      483.62     13.02 o
   8  10   1        9.43       18.57      8.12 o
  -7  11   1        5.31      -11.20     11.20 o
  -6  11   1      527.67      594.77     12.79 o
  -5  11   1       83.86      114.73     11.02 o
  -4  11   1     1430.16     1460.47     15.92 o
  -3  11   1       35.37       46.15     11.14 o
  -2  11   1     1938.12     1607.53     17.06 o
  -1  11   1       39.13       35.69     10.04 o
   0  11   1     1197.66     1027.00     14.57 o
   1  11   1        0.01       -5.46     10.03 o
   2  11   1     1551.68     1301.98     16.84 o
   3  11   1        4.06        9.32     10.99 o
   4  11   1      652.76      745.57     10.68 o
   5  11   1        3.31       -7.88      7.88 o
   6  11   1      500.60      643.59     13.63 o
  -5  12   1      537.49      509.85     13.21 o
  -4  12   1       24.35       19.62      8.03 o
  -3  12   1      676.84      214.00     11.22 o
  -2  12   1        0.01       11.02     10.18 o
  -1  12   1      696.14      520.30     13.11 o
   0  12   1       58.23       50.07     10.46 o
   1  12   1     1079.69      812.38     12.93 o
   2  12   1       23.25       16.10      8.54 o
   3  12   1      765.28      700.25     16.05 o
   4  12   1        0.47       -7.85      7.85 o
   5  12   1      462.71      446.72     10.54 o
  -2  13   1      251.85      168.70     10.23 o
  -1  13   1        1.52       -0.57     10.81 o
   0  13   1      479.74      347.82     12.88 o
   1  13   1        2.86        7.61     10.90 o
 -12   0   2     2434.19     1999.60     18.17 o
 -10   0   2      853.86      734.11     13.19 o
  -8   0   2     2895.10     3057.90     19.32 o
  -4   0   2    18823.66    19711.19     61.32 o
  -2   0   2    19528.40    15290.39     70.32 o
   6   0   2     2081.68     2915.49     20.26 o
   8   0   2     6905.85     8291.34     29.24 o
  10   0   2     3732.09     4133.74     23.56 o
  12   0   2      578.06      475.32     10.82 o
 -13   1   2     1376.78     1005.66     16.92 o
 -12   1   2        8.33        0.06     10.51 o
 -11   1   2     3031.12     2616.92     19.58 o
 -10   1   2       25.61       22.13      9.95 o
  -9   1   2     1203.41     1200.94     13.69 o
  -8   1   2        1.36       10.06      8.48 o
  -7   1   2    11089.97    12406.26     38.82 o
  -6   1   2     1971.55     1905.20     17.76 o
  -5   1   2    18170.04    21653.84     53.01 o
  -4   1   2       28.52       26.98      9.11 o
  -3   1   2    15893.88    14012.92     56.45 o
  -2   1   2     6782.85     5787.05     38.49 o
  -1   1   2    25153.14    19404.63     82.48 o
   0   1   2       46.60       60.00      8.25 o
   2   1   2     2616.25     3366.25     28.30 o
   4   1   2       71.02      126.56      7.89 o
   5   1   2     5201.93     7120.52     29.55 o
   6   1   2     1038.43     1293.70     14.55 o
   7   1   2     5197.87     6596.10     28.23 o
   8   1   2        0.66        4.57     10.90 o
   9   1   2     5070.64     5814.45     25.63 o
  10   1   2       11.36       19.44     11.17 o
  11   1   2     1218.44     1167.46     15.89 o
  12   1   2       11.01        0.57     12.54 o
 -13   2   2       23.58       29.69     11.29 o
 -12   2   2     2212.45     1863.50     17.20 o
 -11   2   2        7.41      -10.33     10.33 o
 -10   2   2     3691.67     3288.91     21.14 o
  -9   2   2       79.39       74.73     10.16 o
  -8   2   2     3046.19     3103.63     18.65 o
  -7   2   2      523.82      497.77     12.07 o
  -6   2   2     6847.19     7057.68     31.25 o
  -5   2   2     2129.47     2132.35     19.25 o
  -4   2   2     8262.50     8128.46     37.05 o
  -3   2   2     5395.50     5136.25     31.65 o
  -2   2   2     2886.70     2207.74     23.15 o
  -1   2   2      449.62      155.08     10.12 o
   0   2   2    17590.06    11448.49     57.45 o
   1   2   2     2073.05     1827.24     22.60 o
   3   2   2     1881.47     2422.91     21.09 o
   4   2   2    11479.85    17976.74     44.25 o
   5   2   2     1287.00     1723.07     17.55 o
   6   2   2     6343.76     8552.47     32.58 o
   7   2   2      472.55      530.14     11.31 o
   8   2   2     4763.25     5612.72     25.21 o
   9   2   2       41.63       52.45      9.20 o
  10   2   2     1210.42     1257.71     14.27 o
  11   2   2       24.83       24.70     10.42 o
  12   2   2      665.24      557.38     13.82 o
 -13   3   2      696.03      547.15     13.40 o
 -12   3   2       17.64       21.80     11.71 o
 -11   3   2     2539.96     2341.39     18.50 o
 -10   3   2      116.73      115.75      9.56 o
  -9   3   2     4397.32     4465.02     22.58 o
  -8   3   2      121.00      141.90     10.79 o
  -7   3   2     2749.12     2925.49     19.77 o
  -6   3   2      287.12      257.08     10.66 o
  -5   3   2     6111.49     6750.12     31.74 o
  -4   3   2     1462.75     1447.98     17.41 o
  -3   3   2    10594.29    11238.89     42.16 o
  -2   3   2      796.11      923.65     14.24 o
  -1   3   2     4542.72     4075.95     25.66 o
   0   3   2    10712.27     8383.38     42.16 o
   2   3   2      257.16      213.36     11.37 o
   4   3   2     1173.87     1387.87     15.57 o
   5   3   2     9181.52    11726.86     39.92 o
   6   3   2      359.13      429.91     13.33 o
   7   3   2     7892.91     9235.65     36.45 o
   8   3   2       45.59       55.02      9.86 o
   9   3   2     1514.61     1579.54     17.72 o
  10   3   2       55.07       52.90     10.40 o
  11   3   2     1015.43      882.71     17.13 o
  12   3   2        0.03       -2.24     12.84 o
 -12   4   2      548.95      510.92     12.91 o
 -11   4   2       56.79       15.56      8.81 o
 -10   4   2     3316.38     3401.07     17.36 o
  -9   4   2       43.75       69.00      8.93 o
  -8   4   2     4553.38     5177.93     21.47 o
  -7   4   2       10.38       24.49      6.69 o
  -6   4   2     5146.87     5890.84     23.48 o
  -5   4   2      536.50      551.50     11.72 o
  -4   4   2    19124.11    23491.57     50.06 o
  -3   4   2     1195.33     1434.61     15.21 o
  -2   4   2     9014.06    10019.45     35.54 o
  -1   4   2     2974.58     2946.10     20.57 o
   0   4   2    15260.16    14243.17     51.00 o
   1   4   2     1990.08     1872.11     19.16 o
   3   4   2     1443.60     1677.98     16.93 o
   4   4   2     7147.21     8096.68     33.61 o
   5   4   2      492.73      492.36     14.44 o
   6   4   2     6155.96     6992.66     35.01 o
   7   4   2        3.95        2.96     11.97 o
   8   4   2     3122.68     3210.42     23.82 o
   9   4   2       71.06       62.02     12.91 o
  10   4   2     1272.25     1209.42     19.24 o
  11   4   2       36.31       26.58     11.56 o
 -12   5   2        0.74       15.53      7.88 o
 -11   5   2      622.44      662.04     10.46 o
 -10   5   2      122.81      125.97      8.19 o
  -9   5   2     3362.12     3759.62     18.60 o
  -8   5   2      168.01      202.88      8.97 o
  -7   5   2     4415.13     5049.09     20.58 o
  -6   5   2       22.37       21.30      9.86 o
  -5   5   2     7644.41     9292.90     29.08 o
  -4   5   2      262.96      251.82     12.94 o
  -3   5   2    16552.55    19445.60     45.07 o
  -2   5   2      229.98      240.38      9.94 o
  -1   5   2     6016.72     6710.12     30.22 o
   0   5   2      253.01      253.75      9.77 o
   1   5   2     6382.42     6430.95     31.07 o
   2   5   2       17.75       11.14      9.80 o
   3   5   2     3044.74     3964.70     26.30 o
   4   5   2      132.90      147.75     13.16 o
   5   5   2     2063.92     2863.91     15.83 o
   6   5   2        6.68       11.71      7.62 o
   7   5   2     2226.62     3048.06     18.11 o
   8   5   2      160.49      204.31     11.09 o
   9   5   2     1143.49     1385.04     14.96 o
  10   5   2       26.94       38.74     11.26 o
  11   5   2     1541.45     1665.34     17.00 o
 -11   6   2      105.54      101.54      8.01 o
 -10   6   2     1077.58     1225.52     14.02 o
  -9   6   2        1.12       26.04      7.47 o
  -8   6   2     3659.28     4271.07     20.25 o
  -7   6   2      262.33      318.04     10.77 o
  -6   6   2     3211.53     3716.96     17.95 o
  -5   6   2       41.58       36.77      9.92 o
  -4   6   2     6940.76     7884.91     30.89 o
  -3   6   2      102.90       61.85      9.33 o
  -2   6   2    12723.50    15215.52     43.59 o
  -1   6   2      242.50      224.49      9.58 o
   0   6   2     7480.73     7906.23     32.03 o
   1   6   2      514.52      498.69     10.96 o
   2   6   2     2984.42     3032.69     22.33 o
   3   6   2      112.65      140.69     10.13 o
   4   6   2     6094.34     8053.05     26.83 o
   5   6   2       17.95       23.18      7.44 o
   6   6   2     3379.15     4233.18     18.13 o
   7   6   2      319.76      429.58     11.61 o
   8   6   2     1678.73     1963.19     13.54 o
   9   6   2       31.60       43.64      7.89 o
  10   6   2     1704.45     1858.41     16.87 o
 -11   7   2      726.35      749.72     13.77 o
 -10   7   2       29.18       38.17      7.74 o
  -9   7   2     1704.75     1991.43     15.65 o
  -8   7   2       98.50      106.89      8.90 o
  -7   7   2     2850.42     3349.46     18.52 o
  -6   7   2       38.02       36.53      9.77 o
  -5   7   2      623.78      835.70     11.14 o
  -4   7   2       12.66        6.18      9.89 o
  -3   7   2     5208.14     5780.59     26.02 o
  -2   7   2       11.52       12.01      8.69 o
  -1   7   2     8977.77    10462.71     34.77 o
   0   7   2     1061.16     1036.00     14.18 o
   1   7   2     2433.56     2283.58     17.94 o
   2   7   2       40.36       51.11     10.66 o
   3   7   2     5930.40     7143.78     34.73 o
   4   7   2       61.35       64.21      7.95 o
   5   7   2     7669.92     9673.45     26.73 o
   6   7   2       35.23       50.36     10.84 o
   7   7   2     2065.49     2365.69     14.51 o
   8   7   2       18.95       24.55      7.35 o
   9   7   2     1289.95     1434.40     15.18 o
  10   7   2        9.94       28.07      8.45 o
 -10   8   2     1106.07     1155.97     12.00 o
  -9   8   2       48.30       50.18     10.69 o
  -8   8   2     2312.88     2688.60     17.44 o
  -7   8   2       18.69       33.87      7.26 o
  -6   8   2     1268.83     1572.06     13.75 o
  -5   8   2       12.10       15.83      7.05 o
  -4   8   2      628.74      735.64     13.75 o
  -3   8   2        0.09        1.02     10.24 o
  -2   8   2     5247.03     5980.08     25.78 o
  -1   8   2        1.63        6.87      7.67 o
   0   8   2     3790.46     4024.76     22.77 o
   1   8   2        7.28        1.43      8.03 o
   2   8   2     1480.60     1466.99     15.78 o
   3   8   2       25.34       24.07     11.74 o
   4   8   2     6220.92     8421.94     27.45 o
   5   8   2       10.29       17.47     11.11 o
   6   8   2     2114.80     2668.34     17.58 o
   7   8   2        7.53       18.01     10.78 o
   8   8   2      661.66      770.44     10.53 o
   9   8   2       13.38        1.16     11.38 o
  -9   9   2     1069.14     1119.06     12.17 o
  -8   9   2      162.99      144.86      8.49 o
  -7   9   2     2279.69     2527.33     17.59 o
  -6   9   2       53.91       69.30     10.75 o
  -5   9   2     1378.31     1651.76     15.17 o
  -4   9   2        0.81        2.90      9.79 o
  -3   9   2     2790.18     3119.11     19.68 o
  -2   9   2       47.00       54.49      9.20 o
  -1   9   2     4502.72     4974.85     24.87 o
   0   9   2      307.52      336.23     11.44 o
   1   9   2     1959.44     1873.75     17.38 o
   2   9   2       72.75       75.35      8.34 o
   3   9   2     2427.73     2687.29     19.52 o
   4   9   2       22.57       30.94     10.75 o
   5   9   2     2107.72     2512.40     15.30 o
   6   9   2        7.44       14.24      7.91 o
   7   9   2      743.82      900.56     14.19 o
   8   9   2       51.48       64.70     11.62 o
  -8  10   2      753.93      821.10     10.89 o
  -7  10   2       86.00      106.28     10.94 o
  -6  10   2     1564.30     1636.44     15.57 o
  -5  10   2        6.99       10.27      7.38 o
  -4  10   2     1984.82     1873.52     20.01 o
  -3  10   2        2.79        8.09      8.90 o
  -2  10   2     2175.42     2268.47     17.56 o
  -1  10   2       13.32       14.07      9.80 o
   0  10   2     2301.50     1920.32     17.19 o
   1  10   2       11.85       14.01      9.53 o
   2  10   2     1210.90     1073.85     13.19 o
   3  10   2        0.73        8.66      8.75 o
   4  10   2     1031.20     1137.71     12.09 o
   5  10   2        1.05        7.73      7.64 o
   6  10   2      725.85      798.82     11.22 o
   7  10   2       62.96      102.52     11.41 o
  -7  11   2      608.74      661.25     13.16 o
  -6  11   2        6.65       15.53     10.57 o
  -5  11   2     1301.43     1277.03     12.62 o
  -4  11   2       21.52       21.65     13.29 o
  -3  11   2     1354.45     1158.08     14.40 o
  -2  11   2       62.36       48.69     10.34 o
  -1  11   2     1026.93      870.91     13.71 o
   0  11   2      135.63      125.35      9.21 o
   1  11   2     1388.85     1132.94     13.81 o
   2  11   2       17.33       18.49      8.81 o
   3  11   2      722.40      805.77     15.57 o
   4  11   2       10.76       10.27     11.17 o
   5  11   2      536.93      604.66     10.43 o
   6  11   2        3.45       11.47      8.09 o
  -5  12   2       11.01       24.67     11.29 o
  -4  12   2      827.98      742.09     17.23 o
  -3  12   2       11.24       11.65      9.83 o
  -2  12   2      451.34      374.25     13.06 o
  -1  12   2       95.11       78.19     10.64 o
   0  12   2      870.58      682.08     13.63 o
   1  12   2       40.01       45.13     10.63 o
   2  12   2      922.26      829.42     14.00 o
   3  12   2       45.65       69.54     13.08 o
   4  12   2      548.52      613.67     13.63 o
  -1  13   2      327.40      245.65     12.21 o
   0  13   2       11.07       13.89     11.02 o
 -13   0   3     1149.00      903.31     14.83 o
 -11   0   3     2014.75     1636.09     16.35 o
  -9   0   3     4095.30     3946.01     22.11 o
  -7   0   3    10398.00     9767.12     33.58 o
  -5   0   3    17036.06    15200.01     46.72 o
  -3   0   3    29879.29    22422.28     70.21 o
  -1   0   3    10775.33    11609.01     50.05 o
   1   0   3     2670.24     3893.36     26.55 o
   7   0   3     3800.60     4863.81     22.43 o
   9   0   3     7307.59     8109.68     28.85 o
  11   0   3      723.09      685.78     11.43 o
 -13   1   3        0.77        6.09     11.02 o
 -12   1   3     1984.28     1581.35     16.82 o
 -11   1   3       12.69       12.93     10.21 o
 -10   1   3     2217.25     2106.29     17.46 o
  -9   1   3      195.78      184.79     10.23 o
  -8   1   3     4911.79     4580.67     23.05 o
  -7   1   3      693.99      610.69     11.58 o
  -6   1   3     8944.10     8311.54     32.58 o
  -5   1   3      126.35      124.83      7.87 o
  -4   1   3    17555.43    14886.31     49.56 o
  -3   1   3    13394.23    10208.49     43.23 o
  -2   1   3    20678.39    16707.96     59.36 o
  -1   1   3      392.76      328.52     11.01 o
   0   1   3     2028.04     1940.28     19.61 o
   1   1   3       59.01      109.64     10.82 o
   3   1   3       13.66       19.20      7.65 o
   5   1   3     1144.34     1456.83     15.57 o
   6   1   3     2357.29     3128.37     20.16 o
   7   1   3       39.26       51.26     10.81 o
   8   1   3     6162.89     7490.32     28.17 o
   9   1   3       45.20       45.05      9.62 o
  10   1   3     2697.48     2818.78     20.43 o
  11   1   3        0.09       -0.39      9.23 o
 -13   2   3     1245.58      992.01     14.38 o
 -12   2   3      268.52      206.34     12.59 o
 -11   2   3     2989.68     2763.91     19.90 o
 -10   2   3       54.09       66.83     10.78 o
  -9   2   3     2836.15     2803.52     19.28 o
  -8   2   3        3.60       11.05      9.29 o
  -7   2   3     3096.49     3004.87     20.20 o
  -6   2   3     3790.24     3444.06     20.99 o
  -5   2   3    12857.15    12048.61     41.28 o
  -4   2   3     3426.00     2977.13     21.57 o
  -3   2   3    10389.60     9553.97     39.61 o
  -2   2   3     2253.63     1997.70     19.43 o
  -1   2   3    12015.27     9228.67     40.94 o
   0   2   3     1619.44     1059.90     15.83 o
   2   2   3     1044.53     1104.27     16.52 o
   4   2   3      274.47      315.49     11.77 o
   5   2   3     5760.28     7878.55     30.68 o
   6   2   3      198.51      214.27     11.88 o
   7   2   3     3469.07     4059.53     22.53 o
   8   2   3        8.48        5.76     11.29 o
   9   2   3     2979.87     3150.06     20.68 o
  10   2   3       36.46       40.08     11.20 o
  11   2   3     1039.49      954.14     15.72 o
 -13   3   3       46.74       58.43     10.07 o
 -12   3   3     1867.35     1683.25     18.86 o
 -11   3   3       10.54       13.59     11.08 o
 -10   3   3     3949.36     3756.94     20.98 o
  -9   3   3      960.55      907.48     12.61 o
  -8   3   3     2059.57     2043.01     17.27 o
  -7   3   3      375.15      375.02     11.96 o
  -6   3   3     6269.74     6486.04     29.03 o
  -5   3   3      782.27      697.40     12.45 o
  -4   3   3    12829.43    11845.28     39.53 o
  -3   3   3     1223.18     1089.09     13.75 o
  -2   3   3     6020.09     5851.62     29.54 o
  -1   3   3     1493.56     1117.33     14.74 o
   0   3   3    19472.12    13124.65     49.52 o
   1   3   3       27.26       13.92      8.87 o
   2   3   3    22696.46    18238.97     63.07 o
   3   3   3      816.35      571.92     13.52 o
   4   3   3     5809.60     7098.46     29.18 o
   5   3   3        0.95       -6.63     11.23 o
   6   3   3     5834.49     7184.56     31.64 o
   7   3   3      141.10      135.34     11.06 o
   8   3   3     1549.25     1727.23     17.68 o
   9   3   3        1.21        5.20     10.66 o
  10   3   3     1157.30     1172.46     16.49 o
  11   3   3        9.00        8.12     12.06 o
 -12   4   3        1.64       29.47     10.81 o
 -11   4   3     2005.40     1940.41     17.61 o
 -10   4   3      426.50      389.99     10.57 o
  -9   4   3     3526.54     3691.36     22.54 o
  -8   4   3      663.00      685.53     12.49 o
  -7   4   3     2712.03     2956.05     21.88 o
  -6   4   3      234.42      303.84     11.61 o
  -5   4   3    11968.13    12287.98     38.14 o
  -4   4   3      317.95      301.28     11.12 o
  -3   4   3     5928.04     6303.78     28.92 o
  -2   4   3      842.88      904.90     13.24 o
  -1   4   3    13339.82    11114.14     39.15 o
   0   4   3     2733.02     1831.07     16.95 o
   1   4   3    14431.01    10916.46     44.33 o
   2   4   3      266.27      208.37     10.55 o
   3   4   3     2084.08     2032.46     17.16 o
   4   4   3      220.92      179.86     11.10 o
   5   4   3     6495.95     6915.18     30.03 o
   6   4   3       13.51       15.47      9.20 o
   7   4   3     4255.09     4608.71     27.47 o
   8   4   3       68.30       83.68     12.22 o
   9   4   3      959.67      967.64     16.86 o
  10   4   3        0.59       11.85     12.24 o
  11   4   3     1387.76     1108.53     17.89 o
 -12   5   3      474.54      402.34      9.79 o
 -11   5   3       19.27       40.65      7.74 o
 -10   5   3     2285.62     2342.78     15.53 o
  -9   5   3       28.86       32.38     10.01 o
  -8   5   3     4177.11     4513.01     19.46 o
  -7   5   3       43.24       49.47      8.27 o
  -6   5   3     6506.44     7074.21     24.30 o
  -5   5   3       37.24       23.75      9.05 o
  -4   5   3     8800.98     9247.83     33.26 o
  -3   5   3        0.37       -1.13      8.42 o
  -2   5   3    10458.39    10494.38     33.55 o
  -1   5   3      176.00      149.40      7.96 o
   0   5   3    12166.77     9336.66     36.51 o
   1   5   3      538.40      473.91     10.73 o
   2   5   3     2280.51     2519.88     19.36 o
   3   5   3      101.58      108.15      9.45 o
   4   5   3     3086.59     3404.71     22.54 o
   5   5   3      692.14      722.33     14.84 o
   6   5   3     9600.70    10759.14     38.56 o
   7   5   3      263.11      250.86     14.78 o
   8   5   3     2167.51     2372.94     20.20 o
   9   5   3       14.70       22.40     11.23 o
  10   5   3     1485.17     1609.27     16.19 o
 -12   6   3        0.07        4.33     11.32 o
 -11   6   3      537.54      553.99      9.92 o
 -10   6   3       41.38       41.22     10.51 o
  -9   6   3     2786.00     3064.72     18.18 o
  -8   6   3      148.41      154.98      8.91 o
  -7   6   3     4452.12     4812.21     20.04 o
  -6   6   3       53.12       48.79      8.13 o
  -5   6   3     3884.66     4012.31     23.94 o
  -4   6   3      132.27      166.25     10.14 o
  -3   6   3     5192.44     6039.55     26.88 o
  -2   6   3     2009.85     2133.83     16.29 o
  -1   6   3    11077.67    12022.47     37.93 o
   0   6   3      499.26      495.06     11.62 o
   1   6   3     2972.06     2947.15     19.83 o
   2   6   3      276.17      283.91      9.97 o
   3   6   3     2020.73     2515.09     20.82 o
   4   6   3      717.13      909.65     13.55 o
   5   6   3     6500.39     9027.47     27.74 o
   6   6   3       14.57       38.17      7.53 o
   7   6   3     2990.43     3557.41     16.87 o
   8   6   3      273.46      337.11      8.95 o
   9   6   3     1164.92     1259.32     12.07 o
  10   6   3       83.12       82.85     11.92 o
 -11   7   3       10.47       13.11     11.32 o
 -10   7   3      651.37      683.47     10.17 o
  -9   7   3      108.38       93.65      7.65 o
  -8   7   3     3510.59     4035.89     19.77 o
  -7   7   3        8.69       23.20      8.18 o
  -6   7   3     2285.04     2539.74     14.66 o
  -5   7   3       10.40       20.70     11.77 o
  -4   7   3     1435.89     1581.42     16.36 o
  -3   7   3       79.28       99.51     10.76 o
  -2   7   3     8302.64     9069.67     31.38 o
  -1   7   3      433.93      393.58      9.66 o
   0   7   3     5535.05     5467.10     25.89 o
   1   7   3      418.07      386.31     11.42 o
   2   7   3     3831.09     4028.64     24.09 o
   3   7   3      167.31      201.65     12.14 o
   4   7   3     5032.23     7138.86     32.42 o
   5   7   3       25.61       19.29     10.72 o
   6   7   3     2467.52     3092.24     16.08 o
   7   7   3      430.48      510.70     12.01 o
   8   7   3      776.97      908.02     10.81 o
   9   7   3        0.92       29.06     11.29 o
 -10   8   3       10.73       13.17     10.96 o
  -9   8   3     1277.09     1308.63     13.04 o
  -8   8   3        6.73       21.50      8.54 o
  -7   8   3     2651.12     2941.62     16.76 o
  -6   8   3       12.14       14.60      6.93 o
  -5   8   3      823.10      865.66     10.43 o
  -4   8   3       32.21       39.22      9.41 o
  -3   8   3     2727.56     2786.56     20.16 o
  -2   8   3       40.98       52.22      9.11 o
  -1   8   3     6871.59     7250.81     28.98 o
   0   8   3       12.31       16.01      8.18 o
   1   8   3     3560.95     3166.65     21.16 o
   2   8   3       35.02       38.41     10.16 o
   3   8   3     5186.13     6301.99     31.70 o
   4   8   3        4.28        9.79      7.38 o
   5   8   3     2594.69     3283.03     16.70 o
   6   8   3       10.81        3.49     10.36 o
   7   8   3      796.49      960.42     10.78 o
   8   8   3       29.33       46.02      7.91 o
   9   8   3      714.10      800.77     14.49 o
  -9   9   3       28.78       41.84      8.03 o
  -8   9   3     1640.54     1811.21     14.79 o
  -7   9   3       56.12       67.78      7.47 o
  -6   9   3     1434.24     1723.74     14.21 o
  -5   9   3        4.58       20.04     10.06 o
  -4   9   3     1028.73     1170.02     15.86 o
  -3   9   3      220.69      131.46      9.39 o
  -2   9   3     3555.58     3676.22     20.71 o
  -1   9   3      163.34      179.82      9.63 o
   0   9   3     2278.56     2238.07     18.12 o
   1   9   3       82.27       86.98     10.10 o
   2   9   3     2312.44     2196.21     19.08 o
   3   9   3       44.84       58.94     11.41 o
   4   9   3     1776.10     2262.08     16.93 o
   5   9   3        2.07       15.29      7.58 o
   6   9   3     1007.10     1319.65     14.73 o
   7   9   3      158.39      209.33     11.96 o
   8   9   3      836.64      926.18     14.47 o
  -8  10   3       42.73       46.12      8.03 o
  -7  10   3     1423.32     1580.33     14.61 o
  -6  10   3       31.74       34.26      8.87 o
  -5  10   3     1751.14     1953.05     15.05 o
  -4  10   3        0.40        7.53     11.29 o
  -3  10   3     1869.43     1977.36     17.64 o
  -2  10   3      136.20      135.55     10.70 o
  -1  10   3     1985.58     2094.45     17.84 o
   0  10   3       16.76       20.40      8.90 o
   1  10   3     1090.31     1100.37     15.20 o
   2  10   3      128.47      109.99      8.76 o
   3  10   3      870.48      943.25     15.56 o
   4  10   3       72.40      102.41     11.14 o
   5  10   3      815.54     1114.94     14.74 o
   6  10   3        0.40       29.98     11.29 o
   7  10   3      900.43     1001.16     15.04 o
  -7  11   3       12.16       58.83     11.14 o
  -6  11   3     1074.77     1002.92     11.66 o
  -5  11   3       38.47       61.11      7.77 o
  -4  11   3     1418.19     1513.47     18.60 o
  -3  11   3        3.12       11.77      9.94 o
  -2  11   3     1115.84     1082.09     15.37 o
  -1  11   3        5.29       11.92      9.08 o
   0  11   3      955.37      856.30     12.62 o
   1  11   3      120.06      107.20      8.88 o
   2  11   3      878.07      795.26     14.09 o
   3  11   3       22.25       23.12     11.89 o
   4  11   3      579.85      664.64     10.73 o
   5  11   3       84.25       90.23     11.50 o
  -5  12   3      749.97      656.59     13.68 o
  -4  12   3        7.99       -1.64     13.38 o
  -3  12   3      563.39      481.06     12.74 o
  -2  12   3        0.17       -0.30     11.14 o
  -1  12   3      605.66      481.12     12.92 o
   0  12   3       39.15       40.95     10.39 o
   1  12   3      985.64      846.12     15.53 o
   2  12   3        1.22       19.02     11.71 o
   3  12   3      769.75      808.90     17.34 o
 -12   0   4     1645.35     1317.21     15.58 o
 -10   0   4     5245.75     4363.82     22.10 o
  -8   0   4     7652.91     6516.47     26.62 o
  -6   0   4     6696.09     5385.02     25.51 o
  -4   0   4    32931.24    25561.53     63.42 o
  -2   0   4    13499.46    12128.75     43.65 o
   0   0   4      268.15      400.01     11.71 o
   2   0   4    16062.39    21827.90     52.93 o
   6   0   4     3414.94     4667.55     23.37 o
   8   0   4     5758.32     6875.60     28.22 o
  10   0   4     1942.25     2015.80     18.42 o
 -13   1   4      875.61      669.20     14.29 o
 -12   1   4      408.82      332.98     11.98 o
 -11   1   4     2598.56     2280.64     18.03 o
 -10   1   4       92.62       91.53     10.28 o
  -9   1   4     5270.78     4570.74     22.36 o
  -8   1   4       64.28       57.04      8.10 o
  -7   1   4     4423.59     3929.17     21.77 o
  -6   1   4       85.05       76.28      8.94 o
  -5   1   4     9441.98     7559.56     30.82 o
  -4   1   4      826.32      512.36     11.25 o
  -3   1   4    32068.35    28199.41     69.76 o
  -2   1   4       64.20       62.13      7.30 o
  -1   1   4     1264.74     1163.48     14.02 o
   0   1   4      104.41      108.01      8.20 o
   1   1   4     5950.57     7770.36     32.06 o
   2   1   4       21.38       14.91      9.74 o
   4   1   4      555.90      570.27     12.92 o
   5   1   4     4999.20     5579.39     26.52 o
   6   1   4       25.24       25.72      8.90 o
   7   1   4     3694.14     4833.16     23.87 o
   8   1   4        0.02        2.81     11.02 o
   9   1   4     2748.74     2933.49     20.09 o
  10   1   4       18.31       24.52      9.89 o
  11   1   4     1008.07      916.36     15.59 o
 -13   2   4       28.25       10.27     11.17 o
 -12   2   4     1285.86     1135.26     15.12 o
 -11   2   4       84.12       83.78      9.47 o
 -10   2   4     3291.21     3122.27     19.70 o
  -9   2   4      438.65      384.20      9.80 o
  -8   2   4     2389.82     2233.41     17.48 o
  -7   2   4       20.33       20.58      7.56 o
  -6   2   4     3819.48     3116.56     19.57 o
  -5   2   4      481.37      364.84     10.64 o
  -4   2   4    14338.35    12398.84     40.99 o
  -3   2   4     1996.61     1624.89     15.58 o
  -2   2   4    20146.91    14808.58     45.98 o
  -1   2   4      121.34       94.24      7.57 o
   0   2   4    23204.84    19795.94     56.82 o
   1   2   4       12.64       34.26      9.08 o
   2   2   4    17971.19    20854.47     56.70 o
   3   2   4      783.61      736.77     13.66 o
   4   2   4     9684.18    11316.33     39.18 o
   5   2   4        5.20       12.81      8.12 o
   6   2   4     3094.97     3723.52     20.40 o
   7   2   4        2.82        3.79      9.14 o
   8   2   4     2444.69     2725.68     18.94 o
   9   2   4      152.81      157.06     11.93 o
  10   2   4     1480.74     1477.69     16.01 o
  11   2   4       86.23       70.45     11.95 o
 -13   3   4      691.32      592.19     12.95 o
 -12   3   4       41.58       34.53      9.98 o
 -11   3   4     2513.56     2347.45     18.74 o
 -10   3   4      271.89      269.59     11.61 o
  -9   3   4     2256.86     2221.22     18.09 o
  -8   3   4      259.37      240.00     10.45 o
  -7   3   4     3256.84     2916.99     20.10 o
  -6   3   4      773.00      625.98     12.01 o
  -5   3   4     7297.40     6156.86     28.00 o
  -4   3   4        0.53        4.96      8.81 o
  -3   3   4    11739.70    10512.64     36.24 o
  -2   3   4      112.36       74.63      7.18 o
  -1   3   4    24053.94    16059.12     48.24 o
   0   3   4      300.42      185.08      9.30 o
   1   3   4    23941.86    18565.79     55.46 o
   2   3   4      313.16      327.53     10.91 o
   3   3   4     6955.80     6340.54     31.27 o
   4   3   4      143.36      139.99      9.96 o
   5   3   4     5980.97     6866.56     27.17 o
   6   3   4      341.79      362.93     11.83 o
   7   3   4     2395.35     2721.86     19.35 o
   8   3   4      368.34      362.21     12.40 o
   9   3   4     1589.04     1707.13     18.56 o
  10   3   4       22.29       25.45     12.93 o
  11   3   4     1439.85     1155.24     18.50 o
 -12   4   4     1217.02     1018.66     15.41 o
 -11   4   4        0.33        9.62      9.79 o
 -10   4   4     2755.60     2662.47     18.12 o
  -9   4   4      303.13      301.68     12.48 o
  -8   4   4     2922.11     2915.67     20.18 o
  -7   4   4       79.40       89.59      8.40 o
  -6   4   4     8825.52     3837.40     23.12 o
  -5   4   4     2331.42     1868.31     15.49 o
  -4   4   4     5324.96     5087.63     23.35 o
  -3   4   4        0.01        7.94      7.70 o
  -2   4   4     4826.05     4371.90     22.87 o
  -1   4   4      725.84      531.24      9.86 o
   0   4   4    14473.09    10106.87     37.35 o
   1   4   4      185.84      151.78      9.43 o
   2   4   4     3555.56     2602.60     20.76 o
   3   4   4      448.20      287.09     12.15 o
   4   4   4     5389.71     5726.52     25.29 o
   5   4   4     2090.92     2076.34     18.10 o
   6   4   4     4203.57     4342.81     23.51 o
   7   4   4       21.56       21.80      9.98 o
   8   4   4     1590.59     1591.39     16.28 o
   9   4   4       84.13      100.54     10.73 o
  10   4   4     1731.35     1455.15     19.62 o
 -12   5   4        0.05        0.48      7.76 o
 -11   5   4     1363.58     1325.65     13.35 o
 -10   5   4        0.41       12.96     10.18 o
  -9   5   4     2722.61     2877.74     17.55 o
  -8   5   4      273.59      219.51      9.16 o
  -7   5   4     7960.37     7737.95     28.14 o
  -6   5   4       72.51       75.87      8.01 o
  -5   5   4     8292.44     7817.48     28.72 o
  -4   5   4      748.84      747.92     11.59 o
  -3   5   4     4012.27     3926.48     20.92 o
  -2   5   4     1282.81     1126.82     13.46 o
  -1   5   4     5946.20     4257.33     22.13 o
   0   5   4        5.37        1.76      6.66 o
   1   5   4     5169.64     3920.69     23.19 o
   2   5   4      607.23      505.94     11.81 o
   3   5   4     3486.32     3709.82     23.10 o
   4   5   4      595.22      521.32     10.81 o
   5   5   4     6546.79     6649.45     28.97 o
   6   5   4       22.98       12.84      8.93 o
   7   5   4     2968.60     3007.31     23.68 o
   8   5   4      207.43      217.88     11.75 o
   9   5   4     1675.65     1460.15     21.46 o
  10   5   4       13.00       10.87      8.06 o
 -12   6   4      561.63      579.31     13.12 o
 -11   6   4       18.29       16.60      8.69 o
 -10   6   4     1007.83     1024.28     11.15 o
  -9   6   4        0.21        8.60     10.12 o
  -8   6   4     4021.76     4016.13     18.45 o
  -7   6   4      372.02      344.46      9.11 o
  -6   6   4     6060.25     5822.80     26.20 o
  -5   6   4       18.80       21.89      7.44 o
  -4   6   4     3621.77     3667.92     20.26 o
  -3   6   4       84.26       87.60      9.80 o
  -2   6   4     4919.33     1068.72     12.79 o
  -1   6   4      616.88      497.23     11.36 o
   0   6   4     6099.03     4251.77     22.56 o
   1   6   4      961.56      916.90     13.48 o
   2   6   4     3383.10     3577.19     21.97 o
   3   6   4      172.82      188.39      9.48 o
   4   6   4     4689.87     5373.28     24.64 o
   5   6   4      125.62      150.98     12.35 o
   6   6   4     3112.94     3704.27     28.17 o
   7   6   4      379.01      474.15      9.46 o
   8   6   4     1969.36     2140.37     14.67 o
   9   6   4       28.38       49.67      8.15 o
  10   6   4      694.33      739.74     13.91 o
 -11   7   4      339.34      342.24     10.35 o
 -10   7   4       48.85       61.47      7.65 o
  -9   7   4     1248.45     1375.79     14.18 o
  -8   7   4        2.91       -0.81      8.30 o
  -7   7   4     3314.13     3619.23     18.73 o
  -6   7   4      153.03      160.34     11.09 o
  -5   7   4     1433.77     1432.87     14.72 o
  -4   7   4       19.60       27.72      7.97 o
  -3   7   4     4496.10     5016.65     24.01 o
  -2   7   4      312.68      314.72     10.30 o
  -1   7   4     7356.80     7272.43     28.15 o
   0   7   4        0.01       14.36      9.53 o
   1   7   4     6172.46     5991.39     26.45 o
   2   7   4       35.67       30.98      8.87 o
   3   7   4     3694.67     4235.40     23.82 o
   4   7   4        6.42        5.17     11.20 o
   5   7   4     2162.10     2636.56     19.82 o
   6   7   4       53.94       93.59     10.81 o
   7   7   4     2190.92     2671.92     17.88 o
   8   7   4      102.40       91.23      8.34 o
   9   7   4      863.59      880.55     11.29 o
 -10   8   4      395.87      393.74     10.48 o
  -9   8   4        4.35        9.68      7.44 o
  -8   8   4     1715.73     1866.75     14.44 o
  -7   8   4       12.77       22.28      8.03 o
  -6   8   4     1418.68     1604.85     14.70 o
  -5   8   4        8.03       12.54      9.53 o
  -4   8   4     1661.72     1861.82     17.52 o
  -3   8   4       25.47       33.99     10.15 o
  -2   8   4     5577.81     5929.47     25.86 o
  -1   8   4       77.63       82.08      9.92 o
   0   8   4     6421.59     5949.57     26.59 o
   1   8   4       24.34       34.08      9.80 o
   2   8   4     3615.79     3909.63     23.34 o
   3   8   4       18.58       25.15     11.11 o
   4   8   4     1483.58     1982.24     19.41 o
   5   8   4       12.24        2.12     10.72 o
   6   8   4     1325.78     1740.00     15.37 o
   7   8   4       77.05       62.14      8.04 o
   8   8   4     1259.23     1486.90     15.77 o
  -9   9   4      745.00      764.26     11.79 o
  -8   9   4        3.53        8.78      8.51 o
  -7   9   4     1879.79     2046.12     15.09 o
  -6   9   4        0.43        6.63     10.06 o
  -5   9   4     1339.73     1327.30     17.12 o
  -4   9   4        0.95        3.46      9.88 o
  -3   9   4     2260.73     2455.32     18.89 o
  -2   9   4      333.47      322.40      9.22 o
  -1   9   4     2771.00     2708.51     18.45 o
   0   9   4        1.46       -6.54      8.81 o
   1   9   4     2520.14     2450.67     18.93 o
   2   9   4      251.31      244.66     11.49 o
   3   9   4      964.40     1163.36     16.54 o
   4   9   4       22.90       35.99      7.62 o
   5   9   4      811.48     1048.35     14.08 o
   6   9   4        6.88       -6.75     11.35 o
   7   9   4     1184.14     1348.97     15.55 o
  -8  10   4      924.86      970.67     11.71 o
  -7  10   4        3.90       12.90      9.14 o
  -6  10   4     1823.48     1900.73     14.11 o
  -5  10   4       74.43       60.14     12.16 o
  -4  10   4     1423.13     1437.60     15.11 o
  -3  10   4       24.80       27.24      9.59 o
  -2  10   4      971.08     1005.76     14.04 o
  -1  10   4       85.56       98.06     10.46 o
   0  10   4     1389.78     1394.53     15.62 o
   1  10   4      255.04      249.31     11.40 o
   2  10   4      916.84      947.58     14.91 o
   3  10   4        2.00       11.91     11.35 o
   4  10   4      979.52     1178.82     14.85 o
   5  10   4       25.80       14.90      8.15 o
   6  10   4     1307.76     1390.25     13.25 o
  -7  11   4      759.86      775.25     11.37 o
  -6  11   4       40.15       62.25     11.38 o
  -5  11   4     1201.12     1161.41     17.51 o
  -4  11   4       42.53       51.11     11.89 o
  -3  11   4      730.11      820.16     14.28 o
  -2  11   4       33.20       23.21      8.54 o
  -1  11   4      685.17      737.79     13.56 o
   0  11   4       12.85       11.65     10.48 o
   1  11   4     1000.76      956.57     15.09 o
   2  11   4       15.12       22.67     11.47 o
   3  11   4      793.88      852.86     16.00 o
   4  11   4       84.01       81.47     11.77 o
   5  11   4     1111.07     1256.18     15.72 o
  -5  12   4       74.36       43.14      8.04 o
  -4  12   4      765.30      717.94     14.82 o
  -3  12   4        3.01       11.94     11.50 o
  -2  12   4      656.46      346.20     11.21 o
  -1  12   4        0.39        8.42     10.57 o
   0  12   4      988.21      824.10     13.40 o
   1  12   4        1.36        4.87      9.08 o
   2  12   4      731.50      692.00     15.66 o
   3  12   4       30.56       27.51     12.81 o
 -13   0   5      461.11      420.10     12.94 o
 -11   0   5     1415.81     1237.64     14.81 o
  -9   0   5    11568.89    10300.69     32.24 o
  -7   0   5     3475.75     2803.61     17.61 o
  -5   0   5     3063.02     2284.49     17.01 o
  -3   0   5    15228.36    12721.19     40.30 o
  -1   0   5     2910.68     3263.04     20.80 o
   1   0   5     8547.73    11179.67     34.80 o
   3   0   5    20250.66    26672.38     53.64 o
   5   0   5     5239.49     6585.97     26.30 o
   7   0   5     4716.75     5982.08     25.94 o
   9   0   5     2321.79     2352.75     18.71 o
 -13   1   5       68.90       52.61      9.68 o
 -12   1   5      775.20      648.66     13.21 o
 -11   1   5       15.69       15.14      8.03 o
 -10   1   5     5044.62     4335.13     22.15 o
  -9   1   5      501.10      417.92     11.27 o
  -8   1   5     8880.17     7534.36     27.47 o
  -7   1   5      214.12      169.91      9.73 o
  -6   1   5     2270.04     1767.52     14.29 o
  -5   1   5     1420.85     1120.59     12.91 o
  -4   1   5    15962.15    13352.86     40.31 o
  -3   1   5      474.71      455.45     10.10 o
  -2   1   5    18836.38    16968.21     46.61 o
  -1   1   5       90.99      122.16      9.39 o
   0   1   5     4872.88     5401.23     25.03 o
   1   1   5      489.54      534.62     11.07 o
   2   1   5    18129.81    25500.77     53.63 o
   3   1   5     4074.59     4710.24     24.34 o
   4   1   5     8932.85    10712.71     34.87 o
   5   1   5        0.02        2.90      7.64 o
   6   1   5     4175.69     4512.90     23.46 o
   7   1   5      116.17      135.99      8.91 o
   8   1   5     2715.77     3007.90     19.45 o
   9   1   5      121.40      113.21     10.16 o
  10   1   5     1427.67     1349.04     15.82 o
 -13   2   5      888.86      790.14     14.29 o
 -12   2   5      253.11      218.14     10.44 o
 -11   2   5     1860.04     1628.11     16.64 o
 -10   2   5      118.01      109.27      9.24 o
  -9   2   5     3789.22     3276.86     18.86 o
  -8   2   5       28.05       30.08      9.26 o
  -7   2   5     3339.78     2726.95     18.34 o
  -6   2   5        2.78        4.09      7.58 o
  -5   2   5     9497.84     7697.73     29.26 o
  -4   2   5      221.58      175.88      8.24 o
  -3   2   5    21265.63    18424.27     47.75 o
  -2   2   5        0.04       25.50      7.88 o
  -1   2   5    15574.88    14797.21     43.04 o
   0   2   5      921.44      789.55     11.83 o
   1   2   5     5214.80     5963.85     26.10 o
   2   2   5     1665.51     1540.21     15.85 o
   3   2   5     8223.27     8795.06     32.95 o
   4   2   5      435.25      442.66     12.18 o
   5   2   5     4551.10     4888.57     25.18 o
   6   2   5     1453.84     1596.42     15.84 o
   7   2   5     1633.47     1894.46     16.24 o
   8   2   5        2.68        4.36      9.50 o
   9   2   5     1543.87     1576.88     16.96 o
  10   2   5        4.15        2.93     10.00 o
 -13   3   5       15.74       10.75     11.80 o
 -12   3   5     1564.30     1402.49     15.20 o
 -11   3   5       81.48       76.40     10.85 o
 -10   3   5     1404.69     1338.09     15.72 o
  -9   3   5       34.77       32.26      9.95 o
  -8   3   5     1718.69     1485.53     15.12 o
  -7   3   5      210.90      188.95     10.23 o
  -6   3   5     6352.04     5439.56     24.22 o
  -5   3   5      773.19      617.48     10.78 o
  -4   3   5    10111.50     9147.29     32.16 o
  -3   3   5      694.39      605.30     11.09 o
  -2   3   5    17884.43    15380.87     42.42 o
  -1   3   5      260.90      179.32      8.81 o
   0   3   5    11321.07    10089.01     33.71 o
   1   3   5      137.35      139.33      9.51 o
   2   3   5     3826.98     3906.18     22.78 o
   3   3   5      439.54      381.21     11.01 o
   4   3   5     6393.77     5963.68     28.15 o
   5   3   5      501.54      457.44     11.97 o
   6   3   5     3454.52     3883.55     21.73 o
   7   3   5       38.84       37.49      9.11 o
   8   3   5     1064.91     1200.33     15.61 o
   9   3   5      194.40      211.90     10.73 o
  10   3   5     1785.06     1574.69     17.96 o
 -12   4   5        1.76       18.96     10.21 o
 -11   4   5     2234.21     2104.04     18.70 o
 -10   4   5        0.32       -8.54      8.54 o
  -9   4   5     1591.54     1489.33     16.20 o
  -8   4   5      253.99      221.91      9.43 o
  -7   4   5     6207.87     5757.36     26.21 o
  -6   4   5      300.96      165.97      8.42 o
  -5   4   5     9462.51     8051.09     28.71 o
  -4   4   5     1139.31      904.43     12.37 o
  -3   4   5     4289.08     3619.65     19.90 o
  -2   4   5      264.45      237.71     10.01 o
  -1   4   5    16478.53    14391.95     40.78 o
   0   4   5      947.41      550.32     11.23 o
   1   4   5     6638.26     4810.25     24.87 o
   2   4   5        7.68       17.20      8.60 o
   3   4   5     5084.36     3447.91     22.40 o
   4   4   5      208.06      113.51      9.42 o
   5   4   5     7120.32     7419.47     27.48 o
   6   4   5        3.21       22.22      8.96 o
   7   4   5     2209.59     2305.94     18.18 o
   8   4   5      265.15      299.58     12.15 o
   9   4   5     1738.22     1630.71     19.33 o
  10   4   5       28.88       21.41     12.45 o
 -12   5   5     1532.97     1364.01     14.02 o
 -11   5   5       96.21       96.03      8.93 o
 -10   5   5     1885.03     1715.93     12.92 o
  -9   5   5       60.57       69.37     10.93 o
  -8   5   5     3680.56     3405.32     20.42 o
  -7   5   5      470.36      400.19     10.31 o
  -6   5   5     8261.13     7567.85     28.32 o
  -5   5   5      816.30      721.99     12.04 o
  -4   5   5     2122.62     1849.69     15.01 o
  -3   5   5       40.16       35.19      8.81 o
  -2   5   5     2696.49     2413.08     17.48 o
  -1   5   5      890.29      329.85      9.26 o
   0   5   5     8157.90     5797.80     26.42 o
   1   5   5      186.82      109.11      9.27 o
   2   5   5     4456.03     3452.92     22.21 o
   3   5   5       40.93       24.88     10.07 o
   4   5   5     4660.23     4150.99     22.26 o
   5   5   5       17.32       23.00      9.56 o
   6   5   5     4067.87     3697.68     21.14 o
   7   5   5       99.36       84.39     11.30 o
   8   5   5     1834.44     1624.09     19.71 o
   9   5   5        1.90        8.03     10.60 o
 -12   6   5        4.12        7.29      8.90 o
 -11   6   5     1090.45     1005.47     13.92 o
 -10   6   5      120.98      141.51     10.67 o
  -9   6   5     1750.38     1697.74     13.09 o
  -8   6   5      445.83      441.26     12.55 o
  -7   6   5     4102.06     3849.96     20.74 o
  -6   6   5       50.94       39.11      8.48 o
  -5   6   5     4722.59     4530.40     22.16 o
  -4   6   5      111.87      112.33      8.43 o
  -3   6   5     1475.88     1464.40     13.66 o
  -2   6   5      632.51      692.56     11.12 o
  -1   6   5     5135.07     3993.75     20.68 o
   0   6   5      365.45      262.60     10.13 o
   1   6   5     7317.79     5677.19     27.14 o
   2   6   5      694.79      692.31     11.72 o
   3   6   5     4304.43     4468.50     24.05 o
   4   6   5        5.15       20.72      9.71 o
   5   6   5     2718.01     2874.95     20.48 o
   6   6   5       36.12       47.13      9.23 o
   7   6   5     2608.38     2646.48     22.46 o
   8   6   5       24.90       33.12     15.71 o
   9   6   5     1092.92     1132.61     12.57 o
 -11   7   5        5.26        8.45      7.50 o
 -10   7   5      625.28      601.46     10.82 o
  -9   7   5        0.38       -3.52      8.12 o
  -8   7   5     1636.70     1612.88     13.17 o
  -7   7   5      378.49      367.04     11.77 o
  -6   7   5     3133.31     2809.77     18.44 o
  -5   7   5       18.64       23.27      8.69 o
  -4   7   5     4490.61     4284.81     20.48 o
  -3   7   5      112.63      106.80      8.85 o
  -2   7   5     3903.15     3921.32     20.38 o
  -1   7   5        0.04       16.39      8.96 o
   0   7   5     5867.80     5284.79     24.03 o
   1   7   5      458.21      450.40     11.81 o
   2   7   5     5707.45     6146.93     26.66 o
   3   7   5        6.76       17.56     10.09 o
   4   7   5     1062.51     1221.44     15.35 o
   5   7   5        4.74        7.50      9.05 o
   6   7   5     1520.26     1769.03     20.19 o
   7   7   5       11.28       23.59     11.14 o
   8   7   5     1268.37     1475.02     15.86 o
 -10   8   5        2.01        3.82      7.64 o
  -9   8   5      810.36      871.42     11.83 o
  -8   8   5       35.00       36.59     10.04 o
  -7   8   5     1481.57     1475.30     13.00 o
  -6   8   5       23.57       24.46      9.86 o
  -5   8   5     3323.97     3339.03     20.78 o
  -4   8   5        3.59       10.15      8.72 o
  -3   8   5     3709.01     3995.95     22.01 o
  -2   8   5       65.20       81.36     10.31 o
  -1   8   5     3405.56     3099.88     18.87 o
   0   8   5        2.16        7.41      9.73 o
   1   8   5     4304.82     4270.26     22.38 o
   2   8   5       57.33       65.25      9.35 o
   3   8   5     1484.52     1736.92     16.45 o
   4   8   5        1.62        9.71      9.41 o
   5   8   5      476.55      574.44     15.94 o
   6   8   5        1.16       -7.94      7.94 o
   7   8   5     1340.02     1616.06     16.20 o
   8   8   5        0.19       -8.24      8.24 o
  -9   9   5       50.61       54.57      7.65 o
  -8   9   5     1174.14     1212.41     12.76 o
  -7   9   5      127.35      144.74      7.95 o
  -6   9   5     1601.77     1561.61     18.72 o
  -5   9   5       17.61       32.88     11.11 o
  -4   9   5     2060.51     2238.97     18.49 o
  -3   9   5       75.76       94.32     10.40 o
  -2   9   5     1793.91     1713.50     15.04 o
  -1   9   5       51.53       50.81     10.04 o
   0   9   5     2276.21     2121.55     17.37 o
   1   9   5      400.79      411.32     10.81 o
   2   9   5     2194.96     2396.99     19.35 o
   3   9   5       85.38      100.39      9.86 o
   4   9   5      683.77      856.33     13.80 o
   5   9   5        2.62       15.38      7.79 o
   6   9   5     1332.47     1506.74     13.34 o
   7   9   5        0.95       33.62     11.59 o
  -8  10   5       65.75       59.03     11.29 o
  -7  10   5     1120.89     1134.33     12.00 o
  -6  10   5        2.12        9.79      8.42 o
  -5  10   5     1067.19     1078.72     16.06 o
  -4  10   5       67.50       83.71     11.20 o
  -3  10   5      642.40      691.36     13.65 o
  -2  10   5       99.65      108.89     10.70 o
  -1  10   5     1140.88     1184.33     13.51 o
   0  10   5       52.16       62.34     10.34 o
   1  10   5     1381.63     1345.16     15.22 o
   2  10   5       83.32       92.71     10.22 o
   3  10   5     1076.26     1178.19     17.41 o
   4  10   5       24.31       18.22     11.29 o
   5  10   5     1099.12     1298.93     15.39 o
   6  10   5       16.66       48.95     11.68 o
  -7  11   5        0.51       34.22     10.57 o
  -6  11   5      900.55      967.04     13.24 o
  -5  11   5      135.31      124.24     11.21 o
  -4  11   5      645.51      645.64     13.43 o
  -3  11   5       22.04       17.02      9.77 o
  -2  11   5      822.44      929.47     13.96 o
  -1  11   5       27.26       37.90      8.21 o
   0  11   5     1018.45     1023.43     14.97 o
   1  11   5        0.00       -6.27     10.69 o
   2  11   5      913.54      943.78     16.76 o
   3  11   5       38.46       45.40     12.31 o
   4  11   5      951.17     1152.25     15.14 o
  -4  12   5       53.66       53.59     11.56 o
  -3  12   5      707.14      732.59     15.21 o
  -2  12   5        3.19        5.76     11.26 o
  -1  12   5      921.01      428.67     12.19 o
   0  12   5       27.35       23.09     11.41 o
   1  12   5      534.15      462.47     11.77 o
   2  12   5        8.56       -6.66      8.12 o
 -12   0   6      978.26      894.01     13.70 o
 -10   0   6     7544.38     7081.67     27.79 o
  -8   0   6     5316.22     4757.06     22.49 o
  -6   0   6     1490.91     1274.35     13.56 o
  -4   0   6    11065.47     8794.45     29.71 o
  -2   0   6     7151.76     6893.22     26.48 o
   0   0   6     7435.82     9055.91     30.89 o
   2   0   6     8536.07    10551.95     32.53 o
   4   0   6     7643.24     9176.59     29.03 o
   6   0   6     6785.74     7609.89     28.28 o
   8   0   6      972.02      987.17     12.00 o
  10   0   6      502.64      508.92     13.60 o
 -13   1   6      595.92      482.60     12.44 o
 -12   1   6        0.17       10.12      9.11 o
 -11   1   6     1902.91     1746.50     16.10 o
 -10   1   6       27.51       26.07      8.63 o
  -9   1   6     6573.68     5991.93     25.28 o
  -8   1   6        0.99       10.18      8.18 o
  -7   1   6     2702.13     2287.59     15.83 o
  -6   1   6     1391.50     1054.88     12.42 o
  -5   1   6     4892.05     4056.45     20.69 o
  -4   1   6      538.24      457.81      9.83 o
  -3   1   6    14617.59    12502.44     36.31 o
  -2   1   6     2123.17     2078.53     16.16 o
  -1   1   6     7405.56     8078.24     29.13 o
   0   1   6       12.02       59.07      8.51 o
   1   1   6    10327.90    13554.88     37.26 o
   2   1   6      641.81      815.39     11.61 o
   3   1   6     6672.99     8299.69     28.23 o
   4   1   6       91.30      113.75      8.97 o
   5   1   6     8056.90     9415.63     29.75 o
   6   1   6      582.00      596.08     11.25 o
   7   1   6     3349.89     3655.77     20.01 o
   8   1   6        7.76       16.39      9.71 o
   9   1   6      749.29      775.47     14.01 o
  10   1   6       44.06       24.55     10.51 o
 -13   2   6        0.17        0.12      9.88 o
 -12   2   6      512.81      473.89     12.43 o
 -11   2   6        0.30        1.22      8.69 o
 -10   2   6     1995.69     1808.69     15.54 o
  -9   2   6       89.55       83.16      8.90 o
  -8   2   6     5020.84     4329.36     21.85 o
  -7   2   6     1065.01      854.02     11.64 o
  -6   2   6     6539.25     5344.90     23.75 o
  -5   2   6      537.96      462.53      9.97 o
  -4   2   6    10889.34     9547.07     31.73 o
  -3   2   6     4176.18     3516.75     19.65 o
  -2   2   6    16741.02    15983.32     40.95 o
  -1   2   6      128.09      122.45      8.43 o
   0   2   6    10720.04    11623.01     33.90 o
   1   2   6       25.31       45.61      9.77 o
   2   2   6     4784.75     5706.64     23.73 o
   3   2   6     1296.10     1418.08     13.61 o
   4   2   6     5741.55     6160.23     25.10 o
   5   2   6      697.61      646.07     12.77 o
   6   2   6     3151.49     3131.71     20.62 o
   7   2   6        1.48       14.15     10.45 o
   8   2   6     1669.93     1773.62     16.49 o
   9   2   6       68.46       72.21     11.53 o
  10   2   6     1444.37     1234.76     17.53 o
 -13   3   6      915.28      759.79     14.14 o
 -12   3   6        6.81       13.38     10.48 o
 -11   3   6     1016.50      965.64     14.16 o
 -10   3   6       66.53       54.34      8.84 o
  -9   3   6     2611.50     2274.50     16.72 o
  -8   3   6       27.25       30.17      9.41 o
  -7   3   6     9690.57     8143.42     28.06 o
  -6   3   6      800.14      714.11     11.28 o
  -5   3   6     7172.94     6629.15     26.10 o
  -4   3   6      943.87      809.99     11.59 o
  -3   3   6    13796.11    12032.55     34.77 o
  -2   3   6      138.36       98.53      8.26 o
  -1   3   6    16226.93    14756.01     39.41 o
   0   3   6     4560.09     4519.10     21.52 o
   1   3   6     4570.07     4947.78     22.69 o
   2   3   6      278.08      261.08      9.04 o
   3   3   6     4208.26     3571.90     21.15 o
   4   3   6       11.33       17.92      9.86 o
   5   3   6     3425.55     2993.51     20.48 o
   6   3   6      148.38      159.16      9.45 o
   7   3   6     1233.66     1322.45     15.27 o
   8   3   6      164.13      168.57     10.13 o
   9   3   6     1960.49     1851.06     18.44 o
  10   3   6        3.04       -0.81     10.42 o
 -12   4   6     1605.22     1477.12     17.28 o
 -11   4   6      111.75       89.02     10.10 o
 -10   4   6     1275.10     1187.57     14.43 o
  -9   4   6       85.23       76.08      8.31 o
  -8   4   6     3831.61     3408.14     20.00 o
  -7   4   6       13.67       14.87      9.65 o
  -6   4   6     6255.03     5578.13     24.63 o
  -5   4   6      667.75      587.16     11.21 o
  -4   4   6     2580.38     2272.00     16.49 o
  -3   4   6      294.03      275.81      8.42 o
  -2   4   6     9972.79     8670.74     29.40 o
  -1   4   6     2449.02     2056.71     15.51 o
   0   4   6     6374.56     5901.30     24.59 o
   1   4   6      212.43      134.58      7.72 o
   2   4   6     3883.63     3264.36     19.76 o
   3   4   6      402.24      290.93     10.52 o
   4   4   6     6897.66     4874.86     25.67 o
   5   4   6        7.31       17.59      9.88 o
   6   4   6     1806.76     1754.83     16.34 o
   7   4   6        5.94       13.38      9.35 o
   8   4   6     2169.13     1937.81     17.72 o
   9   4   6       13.32       21.92     10.51 o
 -12   5   6        0.09       12.06     10.84 o
 -11   5   6     1774.42     1635.35     17.25 o
 -10   5   6       88.53       85.54      9.26 o
  -9   5   6     1328.95     1196.21     13.39 o
  -8   5   6      149.40      129.75      8.67 o
  -7   5   6     3604.37     3099.21     18.01 o
  -6   5   6       57.03       52.67      8.01 o
  -5   5   6     1760.32     1484.63     14.14 o
  -4   5   6      245.60      226.04      8.77 o
  -3   5   6     2427.82     2269.72     15.87 o
  -2   5   6      284.95      240.27     10.06 o
  -1   5   6     4852.62     3804.51     19.56 o
   0   5   6        7.86       12.90      8.27 o
   1   5   6     5080.98     3836.04     21.74 o
   2   5   6       42.00       47.53      6.84 o
   3   5   6     6865.51     4042.01     24.00 o
   4   5   6      140.19      127.00      8.88 o
   5   5   6     3442.22     3202.25     19.85 o
   6   5   6       12.36       20.04      9.94 o
   7   5   6     1831.74     1515.69     16.36 o
   8   5   6       35.67       34.89     10.42 o
   9   5   6     1439.24     1166.89     17.29 o
 -11   6   6       19.72       11.68     10.72 o
 -10   6   6     1541.95     1451.12     13.15 o
  -9   6   6      123.83      104.28      8.31 o
  -8   6   6     1845.32     1712.15     14.98 o
  -7   6   6      344.93      306.95     10.60 o
  -6   6   6     4486.58     3822.23     19.71 o
  -5   6   6        6.40        9.62      6.99 o
  -4   6   6     3877.05     3498.60     18.37 o
  -3   6   6      160.04      156.43      8.67 o
  -2   6   6     3217.85     2980.85     18.53 o
  -1   6   6      136.52      124.50      9.63 o
   0   6   6     5902.32     4369.48     22.59 o
   1   6   6      138.80      121.95      9.90 o
   2   6   6     7090.09     5800.00     27.63 o
   3   6   6       22.42       24.97     10.69 o
   4   6   6     2947.98     2833.45     19.17 o
   5   6   6       27.58       37.39      8.87 o
   6   6   6     1434.43     1305.60     15.98 o
   7   6   6      105.35      100.52     11.24 o
   8   6   6     1594.34     1474.74     20.57 o
 -11   7   6      877.19      821.72     13.60 o
 -10   7   6        1.25       15.41      7.32 o
  -9   7   6      942.80      927.89     11.63 o
  -8   7   6       74.04       71.55      8.90 o
  -7   7   6     2455.70     2194.49     15.71 o
  -6   7   6        2.29        8.60      9.47 o
  -5   7   6     6266.24     5998.43     25.43 o
  -4   7   6       17.08       16.31      8.63 o
  -3   7   6     3923.19     3907.05     19.42 o
  -2   7   6      100.75       86.25      7.53 o
  -1   7   6     2314.00     1591.00     13.97 o
   0   7   6      571.57      394.97     11.07 o
   1   7   6     6640.24     5371.26     25.06 o
   2   7   6       21.14       33.90      8.78 o
   3   7   6     1947.63     2130.46     18.15 o
   4   7   6        1.60       12.69      9.79 o
   5   7   6      580.86      601.62     13.10 o
   6   7   6       12.58       21.98     12.24 o
   7   7   6     1563.40     1746.28     23.64 o
   8   7   6       29.06       43.01     11.80 o
 -10   8   6      552.51      525.13     11.24 o
  -9   8   6        0.05        4.69      8.33 o
  -8   8   6      609.75      611.80     11.87 o
  -7   8   6       29.02       21.74      9.77 o
  -6   8   6     3080.05     3021.92     21.21 o
  -5   8   6        4.10       14.42      8.81 o
  -4   8   6     4529.12     4445.93     21.74 o
  -3   8   6        1.38       10.18      9.73 o
  -2   8   6     1186.47     1264.39     14.19 o
  -1   8   6       26.22       21.98      7.47 o
   0   8   6     3001.25     2733.78     18.02 o
   1   8   6       52.31       61.90     10.28 o
   2   8   6     2570.77     2794.89     19.90 o
   3   8   6       27.49       35.09      9.32 o
   4   8   6      371.51      474.46     13.29 o
   5   8   6        0.10        0.78      9.29 o
   6   8   6     1118.81     1321.08     23.22 o
   7   8   6        2.73       31.32     11.97 o
  -9   9   6      511.87      534.56     12.58 o
  -8   9   6       66.26       84.36      8.84 o
  -7   9   6      919.09      910.38     15.65 o
  -6   9   6        9.54       12.33      9.88 o
  -5   9   6     2473.22     2408.02     18.13 o
  -4   9   6       46.84       53.32      9.53 o
  -3   9   6     1604.21     1734.29     15.80 o
  -2   9   6       22.49       20.43      9.17 o
  -1   9   6     1071.64      512.64     11.22 o
   0   9   6      133.73      139.50     10.55 o
   1   9   6     2633.65     2666.56     19.22 o
   2   9   6       46.42       53.11     10.60 o
   3   9   6      953.91     1068.71     14.76 o
   4   9   6        9.48       19.68     12.09 o
   5   9   6     1057.65     1299.53     19.18 o
   6   9   6       14.33       45.33     11.86 o
  -8  10   6      549.74      542.27     11.60 o
  -7  10   6       50.90       53.02     10.57 o
  -6  10   6      910.87      897.74     14.51 o
  -5  10   6       37.24       40.11     10.69 o
  -4  10   6     1001.55     1009.62     13.95 o
  -3  10   6        7.47       17.77     10.42 o
  -2  10   6      816.14      950.92     14.11 o
  -1  10   6        5.62        3.17      9.41 o
   0  10   6     1417.00     1335.43     14.92 o
   1  10   6        1.08       -6.00     10.69 o
   2  10   6     1196.24     1190.53     15.14 o
   3  10   6        8.55        2.57     11.74 o
   4  10   6     1158.87     1327.88     16.36 o
   5  10   6        4.88        8.57      8.45 o
  -6  11   6        7.18       -5.46     11.29 o
  -5  11   6      490.44      487.42     12.19 o
  -4  11   6       29.65       32.73     11.95 o
  -3  11   6      739.16      804.17     14.46 o
  -2  11   6       12.50       10.81     10.99 o
  -1  11   6      991.19     1056.47     14.42 o
   0  11   6       65.86       71.61     11.08 o
   1  11   6      893.96      888.31     15.04 o
   2  11   6       13.73       18.81     11.83 o
   3  11   6      877.46     1007.15     18.28 o
  -3  12   6        0.63       21.05     11.83 o
  -2  12   6      922.12     1034.70     16.01 o
  -1  12   6       47.59       58.04     11.59 o
   0  12   6      663.66      311.63     12.05 o
 -13   0   7      861.73      769.53     12.94 o
 -11   0   7     1425.98     1382.35     13.84 o
  -9   0   7     4378.03     4076.25     20.16 o
  -7   0   7     3278.95     2872.78     17.16 o
  -5   0   7     3383.45     2794.87     16.60 o
  -3   0   7     3859.96     3661.93     18.72 o
  -1   0   7    18588.69    21646.34     46.46 o
   1   0   7    14114.25    17715.95     40.88 o
   3   0   7     5001.79     5920.75     22.62 o
   5   0   7     7084.26     8204.86     28.54 o
   7   0   7     2538.51     2538.87     18.42 o
   9   0   7      649.27      662.72     13.88 o
 -13   1   7       16.91       20.04      9.68 o
 -12   1   7      798.33      755.88     13.54 o
 -11   1   7      104.85      100.82     10.46 o
 -10   1   7     2802.33     2626.08     17.18 o
  -9   1   7       11.80       15.50      8.54 o
  -8   1   7     5737.20     5315.29     22.86 o
  -7   1   7      787.26      668.98     11.25 o
  -6   1   7     4312.41     3705.15     19.69 o
  -5   1   7        3.41       15.11      6.93 o
  -4   1   7     4919.27     4119.52     19.82 o
  -3   1   7     2095.23     1670.95     13.43 o
  -2   1   7    10905.41    11534.62     33.27 o
  -1   1   7       22.25       39.25      6.99 o
   0   1   7    14237.24    16654.14     39.86 o
   1   1   7       14.99        7.11      9.86 o
   2   1   7     4199.81     5049.79     21.80 o
   3   1   7       51.41       72.45     10.22 o
   4   1   7     4122.08     4816.58     22.41 o
   5   1   7      214.45      195.30      9.93 o
   6   1   7     4616.16     4941.95     22.17 o
   7   1   7       13.36       30.91      8.45 o
   8   1   7      802.48      772.32     11.83 o
   9   1   7        3.91        3.85     11.35 o
 -13   2   7      750.94      649.07     14.64 o
 -12   2   7      122.25      104.72      9.80 o
 -11   2   7     1092.14     1031.36     13.21 o
 -10   2   7       20.15       23.15      7.82 o
  -9   2   7     4679.08     4413.81     21.56 o
  -8   2   7       15.79       20.73      9.56 o
  -7   2   7     7601.18     7016.29     26.03 o
  -6   2   7      920.23      768.00     11.27 o
  -5   2   7     6460.09     5778.65     23.67 o
  -4   2   7     1843.62     1601.34     13.64 o
  -3   2   7    10001.48     9659.55     29.84 o
  -2   2   7      576.21      280.25      8.72 o
  -1   2   7    12950.82    13484.16     35.46 o
   0   2   7      404.00      369.22      9.60 o
   1   2   7     2917.79     3135.41     17.59 o
   2   2   7      401.81      415.15     11.27 o
   3   2   7     3067.34     3418.94     19.37 o
   4   2   7       24.57       26.76      7.29 o
   5   2   7     4448.81     4872.63     21.63 o
   6   2   7       54.04       62.67     10.81 o
   7   2   7     2280.22     2455.06     18.08 o
   8   2   7        0.09       14.33     11.14 o
   9   2   7     1132.71     1038.04     15.49 o
 -12   3   7      898.20      829.56     13.45 o
 -11   3   7        4.54        7.11      9.38 o
 -10   3   7     1131.53      999.41     12.34 o
  -9   3   7      629.17      573.84     11.16 o
  -8   3   7     5548.24     5158.83     23.54 o
  -7   3   7      128.36      104.81      8.85 o
  -6   3   7     5250.51     4876.47     21.83 o
  -5   3   7       94.08       84.70      8.31 o
  -4   3   7     5775.62     5147.17     21.73 o
  -3   3   7      321.66      334.48      8.60 o
  -2   3   7    10233.56     8848.84     28.68 o
  -1   3   7      703.87      561.64      9.48 o
   0   3   7     2795.78     2797.34     17.27 o
   1   3   7       75.46       77.76      9.65 o
   2   3   7     2785.74     2965.72     17.22 o
   3   3   7      132.29      167.09      8.79 o
   4   3   7     4922.57     4238.45     22.67 o
   5   3   7        0.41      -10.09     10.09 o
   6   3   7     2881.10     3059.83     18.29 o
   7   3   7        0.29        1.22     10.39 o
   8   3   7     2097.51     2008.96     18.52 o
   9   3   7        0.87       -5.08     10.00 o
 -12   4   7        8.18       13.83     10.03 o
 -11   4   7     1138.59     1045.42     14.41 o
 -10   4   7      292.39      251.04      9.63 o
  -9   4   7     1691.64     1542.14     15.48 o
  -8   4   7      140.24      127.38      8.97 o
  -7   4   7     4506.21     4254.96     20.96 o
  -6   4   7      253.62      141.05      7.63 o
  -5   4   7     3989.76     3379.23     17.55 o
  -4   4   7      146.70      146.74      8.37 o
  -3   4   7     6052.91     5192.42     22.00 o
  -2   4   7      181.79      164.12      7.75 o
  -1   4   7     5339.04     5167.89     22.69 o
   0   4   7      569.57      483.17     11.05 o
   1   4   7     3720.66     3594.01     19.18 o
   2   4   7        6.07        0.63      7.67 o
   3   4   7     7587.14     5743.25     26.08 o
   4   4   7      238.88      195.28     10.38 o
   5   4   7     2335.88     1663.47     16.56 o
   6   4   7       39.90       36.68     10.51 o
   7   4   7     1583.06     1412.21     14.49 o
   8   4   7        6.29        7.02     11.89 o
   9   4   7     1283.43     1078.13     16.55 o
 -12   5   7     1814.92     1614.12     16.94 o
 -11   5   7       23.06       39.21      9.35 o
 -10   5   7     1354.45     1237.87     15.01 o
  -9   5   7        4.25        2.36      8.51 o
  -8   5   7     2094.91     1914.62     14.95 o
  -7   5   7       40.05       48.24      8.30 o
  -6   5   7     4017.18     3643.24     18.72 o
  -5   5   7       53.59       38.12      8.01 o
  -4   5   7     5493.09     5103.40     21.67 o
  -3   5   7        5.04        9.71      7.91 o
  -2   5   7     5049.71     4381.94     20.59 o
  -1   5   7       26.71       20.82      9.56 o
   0   5   7     5759.24     5329.54     22.76 o
   1   5   7      216.13      208.50      9.27 o
   2   5   7    10302.53     8578.08     31.46 o
   3   5   7       48.14       34.29      9.35 o
   4   5   7     3789.89     2349.04     18.95 o
   5   5   7      247.00      208.57     10.74 o
   6   5   7     1072.10      916.18     13.60 o
   7   5   7       76.78       66.03     10.76 o
   8   5   7     1219.42     1046.27     16.82 o
 -11   6   7     1609.07     1422.36     16.47 o
 -10   6   7       14.63       11.71      8.42 o
  -9   6   7      850.57      759.40     11.17 o
  -8   6   7      181.26      181.97     10.17 o
  -7   6   7     1180.87     1024.66     12.20 o
  -6   6   7        0.04       12.99      9.20 o
  -5   6   7     4548.32     4215.73     20.12 o
  -4   6   7       89.04       82.45      8.67 o
  -3   6   7     2762.93     2544.73     17.12 o
  -2   6   7      718.50      561.25     10.61 o
  -1   6   7     2373.52     2064.87     15.33 o
   0   6   7       65.21       68.18      9.62 o
   1   6   7     6015.70     4441.65     22.05 o
   2   6   7       69.58       81.33      9.80 o
   3   6   7     3727.03     2287.92     18.67 o
   4   6   7      151.98      127.95     10.31 o
   5   6   7      795.39      717.91     11.44 o
   6   6   7       42.43       26.35     10.31 o
   7   6   7     1154.68     1011.59     13.99 o
   8   6   7       68.01       49.68     13.41 o
 -11   7   7        2.55        8.72      8.87 o
 -10   7   7     1365.66     1359.69     14.49 o
  -9   7   7       88.20       80.64      9.56 o
  -8   7   7      615.01      569.61     11.28 o
  -7   7   7       51.47       47.50      8.42 o
  -6   7   7     2682.92     2445.86     16.66 o
  -5   7   7       15.86       24.94     10.09 o
  -4   7   7     5119.25     5191.54     22.32 o
  -3   7   7      147.11      153.22      9.06 o
  -2   7   7     1337.63     1218.68     12.98 o
  -1   7   7      199.93      173.65      8.25 o
   0   7   7     2698.43     2630.31     17.29 o
   1   7   7       80.07       61.67      9.86 o
   2   7   7     2830.59     2475.18     19.15 o
   3   7   7        0.24       17.05     10.99 o
   4   7   7      696.69      668.06     13.02 o
   5   7   7        1.67       13.32     11.53 o
   6   7   7     1309.82     1310.43     17.22 o
   7   7   7       37.97       34.14     14.40 o
 -10   8   7        0.10        3.14     10.99 o
  -9   8   7     1104.74     1056.77     12.60 o
  -8   8   7        3.62       16.99      8.90 o
  -7   8   7     1198.71     1023.55     12.43 o
  -6   8   7        6.21       18.31      7.88 o
  -5   8   7     4975.57     4851.00     21.73 o
  -4   8   7       34.10       26.73      8.93 o
  -3   8   7     2655.89     2626.96     17.17 o
  -2   8   7       36.02       34.80      9.86 o
  -1   8   7     1586.99     1447.79     13.99 o
   0   8   7       90.73       44.52      8.01 o
   1   8   7     2291.55     2331.38     17.94 o
   2   8   7       11.53        7.53      8.90 o
   3   8   7     1068.00     1095.97     14.89 o
   4   8   7       12.76       27.50      9.23 o
   5   8   7     1147.03     1176.19     14.71 o
   6   8   7        1.28      -12.60     12.60 o
  -9   9   7       41.24       50.27      7.86 o
  -8   9   7      639.12      631.91     12.62 o
  -7   9   7       34.09       36.44     11.65 o
  -6   9   7     1262.95     1213.93     14.30 o
  -5   9   7       21.01       27.63     10.57 o
  -4   9   7     1997.93     2182.80     17.92 o
  -3   9   7      125.38      116.83     10.73 o
  -2   9   7      989.82     1055.71     13.59 o
  -1   9   7       82.05      119.75     10.61 o
   0   9   7     1391.88      722.47     11.85 o
   1   9   7       25.08       19.92     10.36 o
   2   9   7     1374.31     1494.60     16.45 o
   3   9   7       13.07       17.47     10.78 o
   4   9   7     1079.06     1175.60     14.73 o
   5   9   7        1.77      -13.53     13.53 o
  -7  10   7      493.50      463.72     13.57 o
  -6  10   7        0.90       12.18      9.94 o
  -5  10   7      698.64      738.25     13.14 o
  -4  10   7       26.32       31.51     10.66 o
  -3  10   7      824.86      953.46     14.20 o
  -2  10   7       47.29       48.90      9.68 o
  -1  10   7     1215.37     1215.28     13.82 o
   0  10   7       34.36       17.44      9.77 o
   1  10   7     1233.16     1283.52     14.96 o
   2  10   7      111.07      112.69     11.68 o
   3  10   7     1405.24     1492.19     16.87 o
   4  10   7       10.00       -2.72     10.36 o
  -5  11   7        1.14       -4.96     11.08 o
  -4  11   7      562.45      581.36     12.98 o
  -3  11   7       12.40        9.68      8.99 o
  -2  11   7     1135.07     1184.05     14.62 o
  -1  11   7        8.56       14.33     10.99 o
   0  11   7      902.02      887.23     13.48 o
   1  11   7       60.23       58.37     11.59 o
   2  11   7      867.94      844.66     14.59 o
 -12   0   8     1233.42     1153.31     13.60 o
 -10   0   8     1448.39     1425.37     13.61 o
  -8   0   8     2141.30     1976.25     15.83 o
  -6   0   8     7692.04     7267.00     25.25 o
  -4   0   8     2841.80     2486.55     15.57 o
  -2   0   8     9438.95     9623.60     28.59 o
   0   0   8    24150.99    31386.45     53.94 o
   2   0   8     3424.82     3950.75     20.01 o
   4   0   8     3004.30     3320.33     18.81 o
   6   0   8     3958.17     3837.68     18.88 o
   8   0   8      684.33      671.45     12.27 o
 -13   1   8     1028.17      942.33     14.54 o
 -12   1   8      238.05      228.46     10.71 o
 -11   1   8     1341.95     1342.78     14.34 o
 -10   1   8       14.54       21.44      9.91 o
  -9   1   8     1725.84     1656.33     14.52 o
  -8   1   8        3.33        7.02      9.44 o
  -7   1   8     5718.31     5416.19     22.04 o
  -6   1   8       17.17       14.25      9.26 o
  -5   1   8     5258.54     4831.85     21.03 o
  -4   1   8     1176.25     1057.76     11.78 o
  -3   1   8     2918.59     2638.56     15.90 o
  -2   1   8       38.42       54.73      7.62 o
  -1   1   8    12798.53    13633.29     34.14 o
   0   1   8       22.99       35.78      7.71 o
   1   1   8     8683.44    10188.19     30.13 o
   2   1   8        6.49        2.51      9.85 o
   3   1   8     1623.32     1875.27     15.47 o
   4   1   8      256.33      246.83      9.67 o
   5   1   8     4556.22     4913.23     22.63 o
   6   1   8        6.14        2.72     10.84 o
   7   1   8     1868.56     1784.13     15.42 o
   8   1   8        2.97       19.47      9.11 o
   9   1   8      668.32      627.19     14.36 o
 -12   2   8     1082.56     1009.98     14.07 o
 -11   2   8       81.76       79.83     10.49 o
 -10   2   8     1743.17     1684.22     14.48 o
  -9   2   8      317.61      316.71     10.09 o
  -8   2   8     5188.88     5107.83     22.62 o
  -7   2   8      413.06      405.80     10.85 o
  -6   2   8     7976.02     7429.03     25.35 o
  -5   2   8       57.44       57.10      7.17 o
  -4   2   8     4081.43     3652.54     17.97 o
  -3   2   8      898.00      769.77     10.46 o
  -2   2   8     4572.58     4225.78     18.92 o
  -1   2   8      371.32      404.64      9.59 o
   0   2   8     4967.00     5325.58     21.90 o
   1   2   8       35.85       47.26      8.57 o
   2   2   8     3006.35     3279.29     18.61 o
   3   2   8      228.26      221.01      9.36 o
   4   2   8     3596.56     4215.79     21.03 o
   5   2   8       26.22       26.13     10.66 o
   6   2   8     2902.65     3008.61     18.04 o
   7   2   8       18.45       24.07      7.91 o
   8   2   8     1534.41     1459.47     15.83 o
 -12   3   8      111.15      103.90      9.98 o
 -11   3   8     1034.40      922.11     12.15 o
 -10   3   8      338.30      337.96     10.30 o
  -9   3   8     3990.08     3857.14     19.76 o
  -8   3   8       24.95       30.52      7.80 o
  -7   3   8     7251.02     7000.52     25.12 o
  -6   3   8     1008.66      923.01     11.72 o
  -5   3   8     5199.34     4894.31     20.50 o
  -4   3   8      159.41      109.85      7.96 o
  -3   3   8     8023.83     7169.14     24.94 o
  -2   3   8       36.71       31.16      9.17 o
  -1   3   8     3586.40     3451.00     18.06 o
   0   3   8      137.67      159.37      7.53 o
   1   3   8     3538.51     3907.48     19.41 o
   2   3   8        1.15        2.21      8.09 o
   3   3   8     4991.54     5264.36     22.89 o
   4   3   8      123.26      112.59      9.00 o
   5   3   8     2577.21     2632.98     18.13 o
   6   3   8      168.41      163.53      9.39 o
   7   3   8     1967.46     1850.67     16.06 o
   8   3   8       20.41       29.54     10.48 o
 -12   4   8      808.74      772.64     15.10 o
 -11   4   8        5.56       10.84      8.72 o
 -10   4   8     1475.77     1365.60     14.48 o
  -9   4   8      286.32      290.37     11.07 o
  -8   4   8     3418.74     3452.93     19.35 o
  -7   4   8      213.08      206.72     10.20 o
  -6   4   8     2022.24      914.20     11.32 o
  -5   4   8      984.01      878.51     11.23 o
  -4   4   8     5033.60     4555.35     20.24 o
  -3   4   8       28.62       22.70      8.00 o
  -2   4   8     7436.89     6935.32     25.45 o
  -1   4   8        4.59       13.44      8.18 o
   0   4   8     2846.79     2798.75     16.75 o
   1   4   8      134.01      130.94      9.12 o
   2   4   8     6017.78     6202.80     24.49 o
   3   4   8      179.59      181.25      9.21 o
   4   4   8     3203.11     3262.88     19.11 o
   5   4   8      430.43      395.52     10.15 o
   6   4   8     1192.72     1184.24     14.48 o
   7   4   8       23.23       30.73     10.72 o
   8   4   8     1531.42     1322.53     15.25 o
 -12   5   8       14.22        8.12     11.14 o
 -11   5   8      943.58      851.01     13.49 o
 -10   5   8        0.09       -2.54      8.75 o
  -9   5   8     1449.02     1379.02     14.02 o
  -8   5   8       88.12       84.71      8.64 o
  -7   5   8      817.88      794.86     11.39 o
  -6   5   8      142.59      118.44      9.51 o
  -5   5   8     1342.90     1248.29     13.28 o
  -4   5   8      305.29      259.60      9.25 o
  -3   5   8     6954.87     6420.56     23.58 o
  -2   5   8      550.75      503.56     10.17 o
  -1   5   8     4019.12     3559.02     18.00 o
   0   5   8        0.12       -3.17      7.20 o
   1   5   8     4587.51     4587.50     21.86 o
   2   5   8       97.59      112.60     10.31 o
   3   5   8     3983.87     3892.53     19.43 o
   4   5   8      310.98      205.37      9.28 o
   5   5   8     1127.63     1024.96     12.46 o
   6   5   8       24.33       31.06      8.90 o
   7   5   8     1174.56      953.28     13.30 o
 -11   6   8       73.17       61.51     12.19 o
 -10   6   8     1628.73     1535.44     16.56 o
  -9   6   8        7.14       12.03      8.27 o
  -8   6   8     1038.67     1024.20     12.54 o
  -7   6   8      251.71      222.39      9.18 o
  -6   6   8     1890.37     1875.99     14.75 o
  -5   6   8       64.08       63.19      8.57 o
  -4   6   8     4920.74     4878.85     22.05 o
  -3   6   8       56.49       60.62      9.71 o
  -2   6   8     4491.55     4113.65     19.86 o
  -1   6   8      412.78      354.26      9.65 o
   0   6   8     3288.47     3112.98     18.63 o
   1   6   8      277.62      297.34     11.01 o
   2   6   8     3509.78     3293.11     18.57 o
   3   6   8        8.20       -1.37      8.39 o
   4   6   8     1700.56     1544.17     14.17 o
   5   6   8        3.31        7.94     10.09 o
   6   6   8      906.19      744.48     12.04 o
   7   6   8       81.63       81.35     12.43 o
 -10   7   8      104.66       80.44     11.86 o
  -9   7   8     1251.65     1154.41     13.88 o
  -8   7   8        8.63       13.56      9.02 o
  -7   7   8     1663.46     1605.77     15.16 o
  -6   7   8       68.87       60.44      9.98 o
  -5   7   8     4604.67     4420.74     20.18 o
  -4   7   8       54.00       71.19     10.28 o
  -3   7   8     3147.38     3147.62     18.65 o
  -2   7   8       51.98       58.82      9.86 o
  -1   7   8     1450.78     1271.50     13.22 o
   0   7   8       20.70       22.46      8.60 o
   1   7   8     2177.13     2107.40     16.84 o
   2   7   8      143.84      132.81     10.52 o
   3   7   8     1677.86     1619.96     15.95 o
   4   7   8        6.14       -3.43     10.24 o
   5   7   8     1401.78     1309.92     14.73 o
   6   7   8       30.93       31.06     10.01 o
  -9   8   8       23.27       11.14      8.90 o
  -8   8   8      625.65      577.56     11.60 o
  -7   8   8        7.55       -4.69      8.90 o
  -6   8   8     2288.94     2230.63     16.41 o
  -5   8   8        1.24       10.84     10.33 o
  -4   8   8     2278.62     2325.87     16.44 o
  -3   8   8       16.57       21.62      9.80 o
  -2   8   8      612.85      612.75     12.24 o
  -1   8   8        6.41       10.00      8.18 o
   0   8   8      912.38      977.23     13.55 o
   1   8   8       15.45       20.34      8.81 o
   2   8   8     1221.01      693.39     12.01 o
   3   8   8       17.92       30.82     11.86 o
   4   8   8     1573.69     1685.92     18.04 o
   5   8   8        4.34       -6.75     12.51 o
  -8   9   8       35.23       30.32     10.36 o
  -7   9   8      657.93      658.16     14.21 o
  -6   9   8        0.87       -3.17      8.09 o
  -5   9   8     1511.44     1585.02     15.71 o
  -4   9   8        8.56       17.74      9.29 o
  -3   9   8     1142.66     1224.91     14.53 o
  -2   9   8      180.21      167.40      8.73 o
  -1   9   8      955.87      973.57     13.25 o
   0   9   8        4.83        7.20      9.44 o
   1   9   8     1353.94     1434.15     15.85 o
   2   9   8      100.39       60.87      9.14 o
   3   9   8     1346.75     1393.65     15.72 o
   4   9   8        0.01        9.76     11.71 o
  -7  10   8       21.07       27.71     12.13 o
  -6  10   8      562.65      546.66     12.97 o
  -5  10   8        9.10        8.54      8.72 o
  -4  10   8     1067.79     1111.08     13.71 o
  -3  10   8       50.29       56.81     11.05 o
  -2  10   8     1499.42     1490.54     15.35 o
  -1  10   8       52.58       59.29      9.32 o
   0  10   8     1399.51     1427.51     15.03 o
   1  10   8      110.44       93.86     10.37 o
   2  10   8     1173.77      597.22     12.72 o
   3  10   8        1.93       -8.24     10.39 o
  -4  11   8       28.34       30.55     10.24 o
  -3  11   8      988.26     1055.72     15.83 o
  -2  11   8       10.27       11.65     11.32 o
  -1  11   8      871.05      911.26     15.13 o
   0  11   8       40.99       36.83     10.39 o
 -11   0   9     1228.06     1338.63     15.14 o
  -9   0   9      288.11      313.88     10.71 o
  -7   0   9     5995.57     6395.80     24.19 o
  -5   0   9     6311.48     5884.40     22.85 o
  -3   0   9     3081.97     2892.06     16.04 o
  -1   0   9    12727.87    14007.04     33.57 o
   1   0   9     3251.69     3491.52     18.57 o
   3   0   9     1469.98     1640.08     12.84 o
   5   0   9     2471.90     2476.04     17.68 o
   7   0   9      915.05      928.69     14.33 o
 -12   1   9     1795.94     1865.12     16.67 o
 -11   1   9        1.53        3.08      8.48 o
 -10   1   9      737.55      784.96     12.01 o
  -9   1   9      114.29      107.80      9.09 o
  -8   1   9     2954.93     3106.76     17.68 o
  -7   1   9       66.03       66.69      8.19 o
  -6   1   9     8380.22     8533.47     26.60 o
  -5   1   9      377.98      355.92      9.65 o
  -4   1   9     3408.84     3200.57     17.24 o
  -3   1   9       49.07       56.91      7.53 o
  -2   1   9     7376.30     7563.26     24.70 o
  -1   1   9       91.96       90.92      8.70 o
   0   1   9     9804.38    10835.96     29.85 o
   1   1   9       43.62       73.37      8.39 o
   2   1   9     2553.17     2846.63     16.49 o
   3   1   9      639.60      715.45     12.60 o
   4   1   9     3016.00     3200.21     18.90 o
   5   1   9       66.18       67.61      8.96 o
   6   1   9     2187.31     2123.09     16.09 o
   7   1   9       28.76       36.38     11.02 o
   8   1   9     1047.51      941.38     14.27 o
 -12   2   9      135.42      145.13     10.58 o
 -11   2   9     1350.56     1382.11     15.45 o
 -10   2   9       63.24       72.80      8.54 o
  -9   2   9     2594.86     2710.44     17.25 o
  -8   2   9       44.74       50.72      9.86 o
  -7   2   9     5806.28     5866.57     23.04 o
  -6   2   9       33.78       44.95      8.36 o
  -5   2   9     4101.80     3848.25     18.52 o
  -4   2   9        0.01       -2.87      6.78 o
  -3   2   9     2395.62     2287.09     14.68 o
  -2   2   9        2.18        8.36      9.02 o
  -1   2   9     5746.65     6046.78     22.41 o
   0   2   9      193.49      217.67      9.18 o
   1   2   9     5183.47     5781.26     22.87 o
   2   2   9      747.58      748.02     10.85 o
   3   2   9     3551.59     3926.20     20.19 o
   4   2   9       61.49       63.22     10.64 o
   5   2   9     2507.64     2451.90     17.80 o
   6   2   9      345.01      315.55     12.21 o
   7   2   9     2014.61     1855.33     17.33 o
   8   2   9       40.62       41.91     11.80 o
 -12   3   9      817.68      815.66     14.38 o
 -11   3   9       46.40       55.05     10.57 o
 -10   3   9     2039.09     2094.30     16.29 o
  -9   3   9       30.92       40.80      9.20 o
  -8   3   9     3940.77     4098.65     20.68 o
  -7   3   9       12.69       14.93      8.48 o
  -6   3   9     2504.56     2392.93     15.42 o
  -5   3   9      381.56      381.28      9.68 o
  -4   3   9     3022.92     2859.90     15.96 o
  -3   3   9      433.35      368.23      8.42 o
  -2   3   9     1879.17     1836.58     14.54 o
  -1   3   9      334.67      305.60      9.28 o
   0   3   9     3298.51     3457.66     18.51 o
   1   3   9       15.46       22.37      7.47 o
   2   3   9     5284.00     5525.20     21.77 o
   3   3   9      145.14      121.04      7.83 o
   4   3   9     1962.86     1890.23     14.75 o
   5   3   9      278.27      281.86     11.52 o
   6   3   9     1958.67     1799.19     16.57 o
   7   3   9        0.03       -2.09     11.32 o
 -12   4   9       26.62       28.55     11.20 o
 -11   4   9     1040.30     1016.68     15.06 o
 -10   4   9       23.51       18.43      8.51 o
  -9   4   9     2641.68     2908.68     18.82 o
  -8   4   9       76.59       66.75      8.28 o
  -7   4   9     1798.08     1079.37     11.53 o
  -6   4   9      226.52      194.21      9.03 o
  -5   4   9     4168.60     4015.67     18.49 o
  -4   4   9      829.28      772.30     12.09 o
  -3   4   9     5718.18     5314.37     21.08 o
  -2   4   9      154.21      148.58      8.67 o
  -1   4   9     2441.90     2461.51     16.52 o
   0   4   9      316.95      312.15     10.51 o
   1   4   9     5328.10     5273.68     21.37 o
   2   4   9        9.55       21.65      8.18 o
   3   4   9     3640.39     3713.53     19.90 o
   4   4   9      109.95      118.94      8.85 o
   5   4   9     1112.59      999.69     13.99 o
   6   4   9        3.35       -4.93      8.54 o
   7   4   9     1534.56     1311.47     14.92 o
 -11   5   9       89.85       78.64      8.75 o
 -10   5   9     1339.15     1299.95     14.40 o
  -9   5   9       22.37       19.11      8.69 o
  -8   5   9     1286.82     1308.06     13.26 o
  -7   5   9       93.46       96.55      7.65 o
  -6   5   9     1909.98     1876.29     13.66 o
  -5   5   9      446.62      464.91      9.41 o
  -4   5   9     8086.20     8246.64     27.13 o
  -3   5   9       33.45       32.62      7.53 o
  -2   5   9     4483.21     4358.48     20.54 o
  -1   5   9      325.11      299.63      8.71 o
   0   5   9     3084.97     3014.18     18.10 o
   1   5   9      166.56      176.82     10.58 o
   2   5   9     3895.49     3855.44     19.81 o
   3   5   9       13.43       21.89     10.06 o
   4   5   9     1236.47     1158.80     12.80 o
   5   5   9        4.15       10.48     10.48 o
   6   5   9      990.67      914.82     12.35 o
   7   5   9       31.91       32.08      9.11 o
 -11   6   9      961.50      946.47     15.23 o
 -10   6   9       57.17       54.52      9.50 o
  -9   6   9     1168.46     1222.33     14.59 o
  -8   6   9      171.65      169.27     10.46 o
  -7   6   9      904.52      949.75     11.87 o
  -6   6   9        0.10       18.07      8.15 o
  -5   6   9     3354.60     3513.75     19.19 o
  -4   6   9        0.59       11.80      8.45 o
  -3   6   9     4461.82     3991.37     18.89 o
  -2   6   9      367.34      362.37      8.47 o
  -1   6   9     2440.56     2478.56     16.88 o
   0   6   9      249.51      215.88     10.62 o
   1   6   9     1902.52     1731.87     14.83 o
   2   6   9      101.42      118.72     10.55 o
   3   6   9     1688.42     1627.42     15.68 o
   4   6   9       12.72       39.51     10.30 o
   5   6   9     1213.77     1177.08     13.93 o
   6   6   9        8.72        7.67      8.78 o
 -10   7   9     1330.81     1273.93     16.68 o
  -9   7   9        0.07       -8.33      8.33 o
  -8   7   9     1138.76     1120.49     12.42 o
  -7   7   9       36.83       40.20      8.99 o
  -6   7   9     1218.94     1280.35     14.27 o
  -5   7   9        4.81       14.36      8.66 o
  -4   7   9     1886.46     1841.01     14.95 o
  -3   7   9      108.01      110.45      8.28 o
  -2   7   9     1801.10     1602.84     14.04 o
  -1   7   9       36.51       35.57      8.99 o
   0   7   9     1192.45     1193.45     14.06 o
   1   7   9      142.99      144.31     10.67 o
   2   7   9      963.16      935.66     13.71 o
   3   7   9       17.09       32.34     10.66 o
   4   7   9     1747.86     1828.87     16.79 o
   5   7   9        3.17       18.93      9.82 o
  -9   8   9     1251.01     1190.90     15.13 o
  -8   8   9       24.04       13.65      9.86 o
  -7   8   9     1088.81     1075.21     13.62 o
  -6   8   9        6.17       14.78      8.60 o
  -5   8   9     1034.69     1104.37     12.18 o
  -4   8   9        0.17        4.09      7.94 o
  -3   8   9     1358.42     1221.65     13.38 o
  -2   8   9      105.74      111.64      9.08 o
  -1   8   9     1756.15     1623.07     13.36 o
   0   8   9       31.72       33.66     10.15 o
   1   8   9      787.87      814.38     13.51 o
   2   8   9       72.73       73.49     10.07 o
   3   8   9     1661.03     1775.89     15.96 o
   4   8   9        0.79       10.39      9.08 o
  -8   9   9      795.73      801.53     14.85 o
  -7   9   9       85.69      100.72      9.74 o
  -6   9   9      681.61      673.00     11.31 o
  -5   9   9        1.40       11.94     10.57 o
  -4   9   9     1104.04     1166.43     13.74 o
  -3   9   9       84.24       89.51      9.38 o
  -2   9   9     1865.32     1719.71     14.99 o
  -1   9   9       34.08       56.03     10.57 o
   0   9   9     1094.38     1086.13     12.63 o
   1   9   9      194.97      211.80      9.90 o
   2   9   9     1023.41     1088.80     14.39 o
   3   9   9       18.26       13.44     10.12 o
  -6  10   9        2.05        1.02     11.77 o
  -5  10   9      604.05      629.59     12.80 o
  -4  10   9       18.05       23.15      9.92 o
  -3  10   9     1247.23     1404.93     15.62 o
  -2  10   9       24.23       32.67      9.23 o
  -1  10   9      999.49     1024.11     14.90 o
   0  10   9       85.29       88.44      9.56 o
   1  10   9      493.80      550.56     13.75 o
 -12   0  10     1369.33     1380.24     14.79 o
 -10   0  10      319.77      374.55     11.55 o
  -8   0  10     2433.30     2732.10     17.17 o
  -6   0  10    10356.01    10691.79     28.68 o
  -4   0  10     3954.57     3910.41     18.79 o
  -2   0  10     5558.46     5565.27     20.35 o
   0   0  10     6937.59     7826.99     25.61 o
   2   0  10     3589.30     4014.94     20.00 o
   4   0  10     1744.98     1855.61     15.99 o
   6   0  10      960.05      935.44     14.33 o
 -12   1  10        0.96       11.14     10.03 o
 -11   1  10     1189.99     1371.39     15.38 o
 -10   1  10        3.11        4.81      7.61 o
  -9   1  10      712.38      803.58     11.34 o
  -8   1  10        7.57       21.05      7.94 o
  -7   1  10     5347.31     5995.54     22.84 o
  -6   1  10      342.17      335.42      9.70 o
  -5   1  10     5474.42     5223.31     20.30 o
  -4   1  10      173.19      173.84      7.24 o
  -3   1  10     2658.94     2848.68     16.55 o
  -2   1  10      723.74      732.71     10.37 o
  -1   1  10     4624.13     4749.97     19.41 o
   0   1  10       47.55       55.68      8.45 o
   1   1  10     4591.45     4994.50     21.50 o
   2   1  10      261.86      275.75      9.43 o
   3   1  10     2406.26     2449.66     14.95 o
   4   1  10        1.35       -5.55     10.69 o
   5   1  10     1259.95     1220.54     13.25 o
   6   1  10       48.25       53.08     11.20 o
   7   1  10     1179.53     1000.38     15.37 o
 -12   2  10     1790.97     1939.13     18.44 o
 -11   2  10        6.68        6.75      9.65 o
 -10   2  10     1808.82     2067.46     16.08 o
  -9   2  10        6.76       10.30      8.21 o
  -8   2  10     1719.63     1927.66     15.06 o
  -7   2  10      328.85      345.07     10.06 o
  -6   2  10     3740.87     3974.90     18.56 o
  -5   2  10      116.31      123.17      8.73 o
  -4   2  10     2855.87     2787.49     16.14 o
  -3   2  10      593.97      553.72     10.02 o
  -2   2  10     1960.64     1972.50     14.08 o
  -1   2  10       43.37       48.30      7.50 o
   0   2  10     3511.51     3749.84     17.87 o
   1   2  10        0.50        9.76      7.23 o
   2   2  10     4012.62     4086.64     18.39 o
   3   2  10       67.93       56.67      8.87 o
   4   2  10     1959.27     1875.53     14.86 o
   5   2  10      249.95      259.80     10.02 o
   6   2  10     1454.08     1265.59     15.40 o
   7   2  10        0.97       -7.73     11.35 o
 -12   3  10       10.99       11.98     10.36 o
 -11   3  10     1880.57     1944.46     16.41 o
 -10   3  10       42.19       36.98      9.77 o
  -9   3  10     2316.96     2588.12     17.81 o
  -8   3  10        4.37        2.69      9.79 o
  -7   3  10     1465.19     1606.09     13.43 o
  -6   3  10       31.33       41.88      7.29 o
  -5   3  10     3601.33     1454.52     12.62 o
  -4   3  10      279.38      260.92      9.13 o
  -3   3  10     3503.62     3283.80     16.71 o
  -2   3  10       61.38       67.07      8.60 o
  -1   3  10     2253.80     2218.87     14.99 o
   0   3  10      505.50      488.27      9.50 o
   1   3  10     5207.72     5391.93     21.29 o
   2   3  10      112.74      107.47      7.59 o
   3   3  10     2875.16     2785.73     17.00 o
   4   3  10        2.13        2.12      8.60 o
   5   3  10     1855.77     1721.06     14.90 o
   6   3  10       16.82       17.80      8.93 o
 -11   4  10       84.77       80.10      9.29 o
 -10   4  10     1828.92     2057.62     16.74 o
  -9   4  10        5.14       12.39      9.26 o
  -8   4  10     1514.50     1485.00     13.04 o
  -7   4  10        0.73        7.41      7.79 o
  -6   4  10     1859.61     1900.54     14.17 o
  -5   4  10      398.58      374.95      8.90 o
  -4   4  10     5075.25     5199.95     21.78 o
  -3   4  10        0.81        5.85      9.73 o
  -2   4  10     3313.37     3272.31     18.17 o
  -1   4  10      711.59      677.95     10.84 o
   0   4  10     3377.94     3318.12     17.79 o
   1   4  10        7.88       21.86      9.88 o
   2   4  10     3053.41     3174.73     18.67 o
   3   4  10       45.51       39.55     10.39 o
   4   4  10     1364.23     1311.52     14.80 o
   5   4  10        0.01        4.27     10.78 o
   6   4  10     1425.77     1135.08     14.04 o
 -11   5  10      509.51      507.60     11.20 o
 -10   5  10       85.20       84.94      9.56 o
  -9   5  10     1880.87     1988.39     16.72 o
  -8   5  10       92.06      113.72      9.14 o
  -7   5  10     1488.12     1557.50     13.70 o
  -6   5  10       49.03       49.20      9.89 o
  -5   5  10     2948.62     3138.42     18.15 o
  -4   5  10       87.83       92.75      8.25 o
  -3   5  10     4734.95     4646.74     20.44 o
  -2   5  10      237.17      213.08      9.57 o
  -1   5  10     2886.46     2733.58     16.07 o
   0   5  10        4.36       24.64      9.74 o
   1   5  10     1956.95     1879.17     14.29 o
   2   5  10       10.06       11.47      8.24 o
   3   5  10      951.98      924.61     13.19 o
   4   5  10        8.92        7.32     10.51 o
   5   5  10     1181.89     1031.59     14.71 o
   6   5  10        0.73       -7.32     11.26 o
 -10   6  10     1080.66     1087.53     15.09 o
  -9   6  10       17.00       36.37      9.47 o
  -8   6  10     1830.15     1863.08     15.38 o
  -7   6  10      137.78      151.90     10.55 o
  -6   6  10     1516.64     1630.85     15.00 o
  -5   6  10       36.01       43.49      9.02 o
  -4   6  10     2394.50     2433.21     15.37 o
  -3   6  10        0.79        6.33      8.75 o
  -2   6  10     3625.26     3460.74     17.31 o
  -1   6  10       67.13       63.58      7.89 o
   0   6  10     1551.02     1615.46     14.91 o
   1   6  10       52.57       64.67      8.16 o
   2   6  10      799.42      829.96     13.15 o
   3   6  10        0.66       -4.42      8.81 o
   4   6  10     1541.04     1287.42     15.71 o
   5   6  10       11.12       13.95     10.09 o
  -9   7  10     1361.06     1346.17     15.33 o
  -8   7  10       46.14       47.16     10.99 o
  -7   7  10     1284.59     1384.34     14.27 o
  -6   7  10       14.13        6.15      8.90 o
  -5   7  10      666.40      719.31     12.66 o
  -4   7  10        9.56       24.64      8.54 o
  -3   7  10     2006.09     1998.57     15.29 o
  -2   7  10       77.42       61.13      9.11 o
  -1   7  10     2116.01     2039.79     15.51 o
   0   7  10       64.09       70.80      7.53 o
   1   7  10      698.69      682.35     12.60 o
   2   7  10        8.38       10.99     11.26 o
   3   7  10     1639.23     1487.49     16.44 o
   4   7  10        0.14       -8.84     11.62 o
  -8   8  10     1059.76     1105.46     15.27 o
  -7   8  10       13.78       11.41      9.32 o
  -6   8  10      584.06      644.33     11.69 o
  -5   8  10        0.03       -4.81     10.57 o
  -4   8  10      573.99      561.56     11.27 o
  -3   8  10       15.78       19.20      8.87 o
  -2   8  10     1928.53     1827.49     15.21 o
  -1   8  10        3.98       -0.81      8.78 o
   0   8  10      879.51      822.56     12.64 o
   1   8  10       58.93       49.02     10.87 o
   2   8  10      949.55      878.56     14.39 o
   3   8  10        2.02       19.38     10.03 o
  -7   9  10      717.11      725.30     14.13 o
  -6   9  10        3.13       14.51      9.50 o
  -5   9  10      521.40      562.44     11.86 o
  -4   9  10       10.10       14.13      9.17 o
  -3   9  10     1192.95     1200.49     14.38 o
  -2   9  10        1.95       -2.87      9.68 o
  -1   9  10     1168.33     1132.09     14.23 o
   0   9  10       85.38      102.45     10.01 o
   1   9  10      715.41      774.43     14.19 o
  -3  10  10        2.03       12.15     10.18 o
  -2  10  10     1028.54     1020.10     14.69 o
 -11   0  11     1386.16     1518.51     14.49 o
  -9   0  11     1208.64     1494.99     12.64 o
  -7   0  11     3509.37     4206.15     20.15 o
  -5   0  11     4668.02     4994.56     20.94 o
  -3   0  11     5488.94     5899.06     22.17 o
  -1   0  11     1885.97     1932.31     13.00 o
   1   0  11     1128.40     1237.31     13.76 o
   3   0  11     3080.25     3138.10     18.90 o
   5   0  11      921.16      838.64     11.08 o
 -11   1  11       28.04       36.23     11.29 o
 -10   1  11     1091.01     1247.47     13.89 o
  -9   1  11        8.48        7.67      9.26 o
  -8   1  11     1848.45     2225.01     15.22 o
  -7   1  11      421.98      462.00      9.91 o
  -6   1  11     3527.51     3701.13     18.42 o
  -5   1  11       20.23       32.29      8.78 o
  -4   1  11     4644.91     4511.65     19.55 o
  -3   1  11      508.74      505.09      9.02 o
  -2   1  11     3249.28     3185.35     16.23 o
  -1   1  11      221.61      217.44      9.30 o
   0   1  11     1617.22     1745.73     14.63 o
   1   1  11        0.07        1.31     10.06 o
   2   1  11     3025.22     3072.09     16.53 o
   3   1  11       24.93       26.22     10.69 o
   4   1  11     1922.37     1762.42     15.03 o
   5   1  11      105.87       86.63      9.53 o
   6   1  11      720.61      623.37     13.50 o
 -11   2  11     1482.21     1764.05     16.06 o
 -10   2  11       29.78       33.66      9.59 o
  -9   2  11     1080.85     1348.69     14.62 o
  -8   2  11       45.40       55.65      8.48 o
  -7   2  11     1762.32     1938.82     14.94 o
  -6   2  11      297.41      322.56      8.98 o
  -5   2  11     3479.88     3587.82     18.17 o
  -4   2  11     1209.67      807.45      9.95 o
  -3   2  11     2730.81     2773.62     15.98 o
  -2   2  11       38.31       31.87      8.42 o
  -1   2  11     2921.91     3026.11     16.61 o
   0   2  11      239.09      241.20     10.65 o
   1   2  11     4712.95     4834.15     20.50 o
   2   2  11      329.90      287.16      9.85 o
   3   2  11     3175.63     3021.32     17.66 o
   4   2  11        4.97       22.67     11.02 o
   5   2  11     1117.14     1015.72     14.43 o
   6   2  11       29.86       20.31      9.47 o
 -11   3  11       28.84       27.42     11.20 o
 -10   3  11     1531.57     1805.83     15.35 o
  -9   3  11      330.62      384.29     11.67 o
  -8   3  11      970.65     1081.05     12.81 o
  -7   3  11      158.21      187.35      8.31 o
  -6   3  11     2169.77     2378.48     15.65 o
  -5   3  11        4.76       11.53      7.32 o
  -4   3  11     2935.98     3091.71     16.57 o
  -3   3  11      308.56      302.94      9.55 o
  -2   3  11     1674.54     1750.85     13.97 o
  -1   3  11      478.72      472.66      8.78 o
   0   3  11     4919.77     5145.56     21.74 o
   1   3  11        1.54       15.05      8.12 o
   2   3  11     3434.14     3506.14     19.26 o
   3   3  11       82.29       95.22     10.97 o
   4   3  11     1123.69     1003.19     12.63 o
   5   3  11       12.96       14.07      7.82 o
 -11   4  11     1116.18     1176.13     14.58 o
 -10   4  11      362.05      412.18     10.71 o
  -9   4  11     1561.91      913.62     12.37 o
  -8   4  11       41.92       38.56      8.51 o
  -7   4  11     1415.81     1543.57     14.62 o
  -6   4  11      111.32       95.24      8.04 o
  -5   4  11     3305.70     3777.77     19.20 o
  -4   4  11        0.41        5.40      7.64 o
  -3   4  11     1927.18     1837.90     14.32 o
  -2   4  11       65.81       85.89      7.89 o
  -1   4  11     2587.97     2618.67     16.31 o
   0   4  11      206.79      205.27      9.93 o
   1   4  11     2755.67     2746.06     16.59 o
   2   4  11        0.11        2.18      8.45 o
   3   4  11      711.02      693.17     12.96 o
   4   4  11       18.95       18.31     10.87 o
   5   4  11     1009.70      915.65     14.39 o
 -10   5  11     1316.52     1506.01     15.17 o
  -9   5  11        9.78        6.27      9.44 o
  -8   5  11     1771.60     1981.56     16.37 o
  -7   5  11       28.91       34.14     10.21 o
  -6   5  11     2219.28     2439.38     16.01 o
  -5   5  11       14.47       22.58      8.69 o
  -4   5  11     2837.67     3017.70     17.42 o
  -3   5  11        1.32        9.97      8.36 o
  -2   5  11     2277.21     2277.39     16.54 o
  -1   5  11       16.41       28.91      9.02 o
   0   5  11     2274.74     2340.09     16.74 o
   1   5  11       15.91       23.98      8.21 o
   2   5  11      732.31      659.67     10.14 o
   3   5  11       11.32       28.46     10.66 o
   4   5  11     1012.46      821.87     12.59 o
  -9   6  11     1393.79     1537.99     16.41 o
  -8   6  11       75.04       99.60      8.87 o
  -7   6  11     1678.41     1853.08     15.24 o
  -6   6  11        0.51        1.88      7.97 o
  -5   6  11     1255.91     1394.55     14.58 o
  -4   6  11        2.63        4.57      7.79 o
  -3   6  11     1901.26     1799.80     13.88 o
  -2   6  11      199.83      214.58      9.90 o
  -1   6  11     2140.45     2099.77     14.97 o
   0   6  11       35.50       31.63      9.14 o
   1   6  11      744.03      732.38     12.96 o
   2   6  11       33.38       25.12     11.02 o
   3   6  11      957.57      902.90     12.80 o
   4   6  11       34.93       40.20     11.50 o
  -8   7  11     1548.31     1752.68     16.91 o
  -7   7  11        5.84       13.29      9.41 o
  -6   7  11      682.34      736.94     12.00 o
  -5   7  11        7.96        4.93      9.11 o
  -4   7  11      678.43      729.62     11.79 o
  -3   7  11       29.29       25.09      8.15 o
  -2   7  11     2110.74     2241.67     17.04 o
  -1   7  11       80.20       72.63      9.50 o
   0   7  11     1146.21     1084.88     12.45 o
   1   7  11       45.99       48.54      9.38 o
   2   7  11      867.87      843.84     13.99 o
   3   7  11       11.49       12.48     11.44 o
  -7   8  11      930.60      954.76     13.63 o
  -6   8  11       16.54       17.80     10.60 o
  -5   8  11      280.77      324.24     11.76 o
  -4   8  11       12.08        2.90      8.12 o
  -3   8  11     1287.49     1316.22     13.37 o
  -2   8  11        0.20      -10.81     10.81 o
  -1   8  11     1717.63     1708.07     15.76 o
   0   8  11        8.78        9.41      8.60 o
   1   8  11      791.71      726.84     12.72 o
  -5   9  11       11.70       14.69      9.23 o
  -4   9  11      666.60      634.85     12.62 o
  -3   9  11       30.47       17.56      9.89 o
  -2   9  11     1358.39     1209.30     14.90 o
  -1   9  11        9.73       21.80      9.56 o
 -10   0  12     1850.78     2416.32     16.74 o
  -8   0  12     2263.34     2734.77     16.70 o
  -6   0  12     2542.83     2659.44     15.72 o
  -4   0  12     4920.09     5216.82     21.09 o
  -2   0  12     1679.53     1702.83     14.33 o
   0   0  12      711.11      734.99     12.30 o
   2   0  12     3625.90     3547.87     17.55 o
   4   0  12     1220.87     1085.38     12.31 o
 -11   1  12     1238.88     1527.95     15.89 o
 -10   1  12       16.81       12.39      8.99 o
  -9   1  12     1821.03     2372.56     16.29 o
  -8   1  12        4.06        8.12      9.38 o
  -7   1  12     1478.38     1764.77     13.85 o
  -6   1  12        0.87       11.23      7.94 o
  -5   1  12     3257.71     3438.82     16.81 o
  -4   1  12      283.87      306.50      9.16 o
  -3   1  12     3862.64     4161.72     19.25 o
  -2   1  12       34.62       17.62      8.45 o
  -1   1  12     1037.57     1012.52     10.68 o
   0   1  12        5.60       12.99      6.90 o
   1   1  12     2581.61     2704.76     17.29 o
   2   1  12        9.94       14.51      9.05 o
   3   1  12     2476.77     2446.12     17.66 o
   4   1  12       60.93       40.78      8.04 o
   5   1  12      665.47      586.68     13.82 o
 -11   2  12        0.91      -11.05     11.53 o
 -10   2  12     1372.24     1806.03     16.56 o
  -9   2  12      180.03      227.09      9.75 o
  -8   2  12      713.50      846.64     12.90 o
  -7   2  12       93.76      104.16      8.67 o
  -6   2  12     1342.73     1558.00     13.84 o
  -5   2  12       30.30       45.85      8.93 o
  -4   2  12     3131.42     3129.24     16.82 o
  -3   2  12      177.33      167.20      9.12 o
  -2   2  12     2628.87     2757.24     15.73 o
  -1   2  12       10.25       12.45      8.45 o
   0   2  12     2398.66     2601.72     16.85 o
   1   2  12        3.04        4.45      7.29 o
   2   2  12     2367.17     2240.92     14.83 o
   3   2  12       96.39       76.46      9.26 o
   4   2  12     1088.02      892.43     11.72 o
 -10   3  12      190.21      230.95     10.08 o
  -9   3  12      836.58      983.15     13.30 o
  -8   3  12        0.18        8.96      9.26 o
  -7   3  12      871.70     1014.92     13.31 o
  -6   3  12      297.80      323.55     10.08 o
  -5   3  12     2346.46     2564.62     15.21 o
  -4   3  12       12.18       19.35      7.02 o
  -3   3  12     2356.89     2298.10     14.60 o
  -2   3  12        0.78       18.13      8.66 o
  -1   3  12     3081.09     3157.65     17.26 o
   0   3  12       36.79       48.57     10.60 o
   1   3  12     2238.78     2190.21     14.43 o
   2   3  12       27.45       19.89      7.74 o
   3   3  12     1034.71      960.85     13.92 o
   4   3  12        6.65        4.51      9.20 o
 -10   4  12      981.81      599.33     11.69 o
  -9   4  12       84.37       83.00     11.17 o
  -8   4  12     1117.09     1248.08     13.56 o
  -7   4  12       97.82      122.42      8.49 o
  -6   4  12     2691.18     2991.87     16.14 o
  -5   4  12      165.69      193.87      9.51 o
  -4   4  12     1952.06     2055.01     15.71 o
  -3   4  12       12.48       24.49      8.84 o
  -2   4  12     2191.43     2225.11     15.40 o
  -1   4  12       14.41       35.06      9.11 o
   0   4  12     2434.69     2365.92     15.63 o
   1   4  12       16.10       17.74     10.57 o
   2   4  12      881.50      885.59     13.51 o
   3   4  12       56.34       62.43      8.07 o
   4   4  12     1280.27     1016.06     12.58 o
  -9   5  12     1100.35     1418.66     15.69 o
  -8   5  12       31.41       40.59      9.68 o
  -7   5  12     2422.72     2846.31     17.56 o
  -6   5  12       37.80       34.02      9.44 o
  -5   5  12     1917.12     2209.51     16.27 o
  -4   5  12       25.88       36.35      7.97 o
  -3   5  12     1095.22     1121.63     11.94 o
  -2   5  12      150.42      175.01     10.85 o
  -1   5  12     1770.27     1816.09     14.05 o
   0   5  12        1.64        2.99      9.23 o
   1   5  12      829.68      858.92     13.45 o
   2   5  12       12.66       20.28     11.02 o
   3   5  12      820.99      700.65     12.39 o
  -8   6  12     1685.13     1944.20     16.56 o
  -7   6  12       82.27       81.59     10.10 o
  -6   6  12     1449.96     1678.81     14.89 o
  -5   6  12        9.76       14.84      8.27 o
  -4   6  12      661.31      768.08     12.84 o
  -3   6  12       44.13       40.77      9.35 o
  -2   6  12     1514.50     1586.77     13.72 o
  -1   6  12       54.30       58.40     10.72 o
   0   6  12     1100.52     1083.53     13.41 o
   1   6  12      112.43       67.86      8.58 o
   2   6  12      727.93      646.26     11.10 o
  -7   7  12      982.31     1107.07     15.05 o
  -6   7  12       19.94       18.43      9.56 o
  -5   7  12      334.03      337.00     10.71 o
  -4   7  12        1.53       -1.10      9.35 o
  -3   7  12     1165.29     1183.66     12.84 o
  -2   7  12       42.10       46.18     11.11 o
  -1   7  12     1687.44     1662.92     15.39 o
   0   7  12       15.47        9.94      8.57 o
   1   7  12      967.49      862.66     14.39 o
  -5   8  12        0.03       -0.75      8.60 o
  -4   8  12      588.29      657.48     13.31 o
  -3   8  12        1.92       16.81     11.08 o
  -2   8  12     1532.43     1520.97     15.70 o
  -1   8  12       22.87       28.97      9.11 o
  -9   0  13     2573.39     3321.36     18.78 o
  -7   0  13      666.65      776.91     11.28 o
  -5   0  13     1437.54     1586.02     14.32 o
  -3   0  13     2946.45     1605.27     13.22 o
  -1   0  13      596.90      677.06     12.29 o
   1   0  13     1477.78     1586.03     15.13 o
   3   0  13     1960.50     1697.33     14.33 o
 -10   1  13     1842.42     2476.13     18.75 o
  -9   1  13       47.07       93.31     10.13 o
  -8   1  13     1409.05     1818.29     15.22 o
  -7   1  13        2.50       11.26      7.91 o
  -6   1  13      832.53      927.52     11.62 o
  -5   1  13       83.03      108.13      9.41 o
  -4   1  13     3331.08     3416.57     16.98 o
  -3   1  13       14.45       17.44      6.99 o
  -2   1  13     1837.81      951.23     13.76 o
  -1   1  13        1.39        3.31      8.15 o
   0   1  13      986.24     1040.26     13.71 o
   1   1  13       16.04       37.09      8.75 o
   2   1  13     2031.49     1967.41     15.42 o
   3   1  13       60.99       48.63      9.62 o
 -10   2  13       37.90       46.30      9.53 o
  -9   2  13     1027.00     1294.33     14.37 o
  -8   2  13       11.64       14.30      8.72 o
  -7   2  13      993.17     1225.08     12.89 o
  -6   2  13        0.20        5.70     10.27 o
  -5   2  13     2473.24     2795.65     17.27 o
  -4   2  13       14.16       14.57      7.82 o
  -3   2  13     3248.31     3346.55     17.70 o
  -2   2  13        2.34       10.03      9.05 o
  -1   2  13     1878.61     1890.48     14.39 o
   0   2  13        3.03       24.28      7.56 o
   1   2  13     1479.67     1317.81     13.44 o
   2   2  13       56.41       58.82      7.92 o
   3   2  13     1340.62     1258.16     15.14 o
  -9   3  13       67.54       90.01      8.78 o
  -8   3  13      763.66      743.23     11.70 o
  -7   3  13        2.80       21.95      8.39 o
  -6   3  13     1930.54     2350.91     16.72 o
  -5   3  13       69.04       88.97     10.52 o
  -4   3  13     2226.58     2336.17     14.46 o
  -3   3  13       16.11       26.37      9.02 o
  -2   3  13     2431.27     2406.79     15.23 o
  -1   3  13       40.18       54.75      9.26 o
   0   3  13     1955.34     1963.61     16.12 o
   1   3  13        3.99        6.93      9.08 o
   2   3  13      910.69      819.77     12.34 o
   3   3  13        1.59       15.32     11.35 o
  -9   4  13      715.95      878.95     13.17 o
  -8   4  13       60.98       64.20      8.81 o
  -7   4  13     1744.40     2077.43     15.25 o
  -6   4  13       90.60      109.89      8.72 o
  -5   4  13     1376.34     1623.65     14.34 o
  -4   4  13      161.66      198.49      8.88 o
  -3   4  13     1033.93     1089.31     12.57 o
  -2   4  13       55.81       72.95      8.54 o
  -1   4  13     2130.34     2145.46     15.98 o
   0   4  13       17.21       28.88      8.84 o
   1   4  13      924.52      926.49     14.03 o
   2   4  13        6.05       15.56      7.85 o
  -8   5  13     1425.48     1707.32     16.54 o
  -7   5  13       19.58       45.30     11.23 o
  -6   5  13     1409.78     1569.19     13.95 o
  -5   5  13      143.50      171.02      9.65 o
  -4   5  13      435.90      474.30     11.08 o
  -3   5  13       42.90       61.05     10.63 o
  -2   5  13     1052.48     1055.65     12.99 o
  -1   5  13       89.49      100.03      9.71 o
   0   5  13     1352.44     1311.75     12.74 o
   1   5  13       49.61       33.72      8.12 o
  -7   6  13     1285.01     1485.04     15.14 o
  -6   6  13        0.03       18.57      9.76 o
  -5   6  13      660.55      738.68     11.51 o
  -4   6  13        2.64       -2.54      9.32 o
  -3   6  13      688.53      734.69     12.30 o
  -2   6  13      165.58      158.37     10.01 o
  -1   6  13     1301.72     1363.03     14.66 o
   0   6  13       38.13       36.05     11.44 o
  -5   7  13        0.73       -3.20     11.11 o
  -4   7  13      880.02     1003.53     13.99 o
  -3   7  13       17.74       23.56      9.77 o
  -2   7  13      951.80      925.47     13.00 o
  -8   0  14     1123.03     1405.82     14.04 o
  -6   0  14      493.06      560.02      9.53 o
  -4   0  14     2329.23     2390.38     15.91 o
  -2   0  14     1417.33     1490.03     14.68 o
   0   0  14     1093.67     1002.55     11.64 o
  -9   1  14     1698.99     2444.99     18.43 o
  -8   1  14       11.70       21.41      9.97 o
  -7   1  14      518.90      606.28     11.74 o
  -6   1  14      106.77      112.65      9.83 o
  -5   1  14     1263.12      751.17     11.41 o
  -4   1  14       39.62       70.40      9.08 o
  -3   1  14     2146.15     2222.43     14.80 o
  -2   1  14       63.05       80.75      7.86 o
  -1   1  14     1180.33     1116.97     11.82 o
   0   1  14        1.73        3.46     10.81 o
   1   1  14     1238.91     1214.60     14.71 o
  -8   2  14     1114.71     1426.11     14.70 o
  -7   2  14      103.15      122.12     11.24 o
  -6   2  14     1046.02     1249.99     13.44 o
  -5   2  14        3.99       14.33      9.08 o
  -4   2  14     1703.76     1847.79     14.25 o
  -3   2  14      171.45      189.95      8.79 o
  -2   2  14     2071.60     1142.94     13.80 o
  -1   2  14       29.24       27.42      9.08 o
   0   2  14     1247.00     1193.32     14.87 o
   1   2  14       11.98       28.61     11.05 o
  -8   3  14        7.78        8.33     11.38 o
  -7   3  14     1682.04     2128.72     15.51 o
  -6   3  14        3.51       11.08      9.65 o
  -5   3  14     1255.79     1437.23     14.00 o
  -4   3  14       90.15       96.30      9.65 o
  -3   3  14     1631.73     1641.45     13.82 o
  -2   3  14       48.35       48.48      9.47 o
  -1   3  14     1760.61     1809.31     16.06 o
   0   3  14      109.24      117.02      8.40 o
   1   3  14      654.07      550.10     10.61 o
  -7   4  14        0.68        9.29      9.97 o
  -6   4  14     1433.90     1779.77     15.45 o
  -5   4  14      105.62       87.46      8.87 o
  -4   4  14      719.43      727.04     12.03 o
  -3   4  14        8.24       16.66      8.27 o
  -2   4  14     1405.19     1413.53     14.28 o
  -1   4  14      212.78      189.42     10.58 o
   0   4  14      816.13      758.28     12.48 o
  -6   5  14       11.63       23.17      9.68 o
  -5   5  14      744.42      767.33     11.91 o
  -4   5  14        9.97       37.75     10.99 o
  -3   5  14      689.56      726.15     12.20 o
  -2   5  14       66.49       64.08      8.87 o
  -1   5  14      933.71      987.68     14.92 o
  -7   0  15      678.81      861.08     13.91 o
  -5   0  15      669.72      723.47     13.16 o
  -3   0  15      834.29      930.35     11.59 o
  -1   0  15     1571.63     1679.44     16.04 o
  -7   1  15       89.82      114.79      9.80 o
  -6   1  15      832.53      542.40     10.44 o
  -5   1  15       21.89       29.57      8.51 o
  -4   1  15      947.29      987.13     12.98 o
  -3   1  15       76.37       75.70      9.50 o
  -2   1  15     1295.31     1295.36     13.85 o
  -1   1  15       34.45       44.02      9.35 o
  -6   2  15       41.82       44.21     11.38 o
  -5   2  15     1054.47     1264.79     13.98 o
  -4   2  15      221.00      253.81     10.62 o
  -3   2  15     1487.62     1463.53     13.74 o
  -2   2  15        2.93        2.48      7.94 o
  -5   3  15       17.96       38.73      8.72 o
  -4   3  15     1056.45     1105.76     14.49 o
  -3   3  15       42.61       48.33     11.35 o
 
